# Supplementary material for: RNA-Seq and CyTOF immuno-profiling of regenerating lacrimal glands identifies a novel subset of cells expressing muscle-related proteins
Source: PLoS One. 2017 Jun 29;12(6):e0179385. doi: 10.1371/journal.pone.0179385 (PMC5491009; doi:10.1371/journal.pone.0179385)
Supplement: S1 Table — RNA integrity values were determined for all samples used in RNA-seq, using a Bioanalyzer 2100, to ensure that the quality of the RNA was sufficient for sequencing. (XLSX) [file pone.0179385.s001.xlsx]

## Sheet: Sheet1
	Mouse	RNA Integrity Number
Day 0	1	8.3
	2	8.7
	3	8.65
Day 1	1	8.15
	2	8.75
	3	8.6
Day 2	1	8.35
	2	8.75
	3	8.85
Day 3	1	8.35
	2	8.55
	3	8.5
Day 4	1	8
	2	9.25
	3	8.9
Day 5	1	8.85
	2	8.95
	3	8.9
Day 7	1	8.5
	2	7.8
	3	8.4
Day 14	1	8.7
	2	8.75
	3	8.9
Day 14S	1	8.3
	2	8.85
	3	8.8
