# Supplementary material for: RNA-Seq and CyTOF immuno-profiling of regenerating lacrimal glands identifies a novel subset of cells expressing muscle-related proteins
Source: PLoS One. 2017 Jun 29;12(6):e0179385. doi: 10.1371/journal.pone.0179385 (PMC5491009; doi:10.1371/journal.pone.0179385)
Supplement: S2 Table — All differentially expressed genes for days 1, 2, 4, and 5, were subjected to gene set enrichment analysis of biological process gene ontology terms. No data were generated for days 3, 7, 14 due to the small number of differentially expressed genes. (XLSX) [file pone.0179385.s002.xlsx]

## Sheet: Day 2
DAY 1	Term Name	# Genes	p-value	Genes list
GO:0006952	defense response	286	3.66e-69	TRIM25,ITGB2,CLEC10A,SERPINF1,CCL3,LGALS9,CFP,TGFB1,IL17RA,RELB,ELF3,HCK,STAT3,CD244,CCL24,SLC1A3,HMOX1,CYBA,RELT,RARRES2,LPO,ODAM,APOBEC3,HYAL1,TNFAIP8L2,CSF1,FCGR1,NCF1,LBP,IL10,SLPI,DHX58,ADORA2B,LSP1,IRF1,CXCL16,CCL6,CCL4,CCL9,PDK4,TNFAIP3,TNIP1,RSAD2,NOS2,IRF4,SYK,CD180,PBK,TNFRSF10B,EDNRB,IRG1,C6,PPARA,IL1RAP,MEFV,GSDMD,CXADR,ADIPOQ,PARP9,CXCL13,MX2,CLEC4N,MMP25,PLA2G7,TMEM173,PROC,AIF1,TNF…
GO:0006955	immune response	265	6e-69	TRIM25,CCL3,LGALS9,CFP,TGFB1,LCP2,RELB,HCK,BAX,CD244,CCL24,SH2B2,HMOX1,TNFSF14,SUSD2,CYBA,RELT,APOBEC3,TNFRSF13B,TNFAIP8L2,CSF1,GZMB,FCGR1,LBP,CD274,IL10,SLPI,DHX58,ADORA2B,IRF1,CXCL16,CCL6,CCL4,CCL9,TNFAIP3,DOCK2,TNIP1,MYO1G,RSAD2,NOS2,MAP3K14,IRF4,SYK,ERAP1,CD180,TNFRSF10B,IRG1,FYB,C6,RIPK3,ANGPT1,NCKAP1L,IL1RAP,MEFV,GSDMD,SAMSN1,PARP9,CXCL13,MX2,CLEC4N,TAP2,TMEM173,AIF1,LTB,TNF,CD74,ANXA1,LPXN…
GO:0002682	regulation of immune system process	218	1.72e-41	CCL3,LGALS9,CFP,SPI1,TGFB1,LCP2,BAX,CD244,CCL24,SH2B2,SLC1A3,HMOX1,TNFSF14,CYBA,RARRES2,TNFRSF13B,TNFAIP8L2,CSF1,FCGR1,LBP,CD274,IL10,DHX58,ADORA2B,IRF1,CCL4,PDK4,TNFAIP3,TNIP1,MYO1G,RSAD2,ACE,FOS,IRF4,SYK,CD180,IRG1,FYB,C6,RIPK3,ANGPT1,NCKAP1L,HCLS1,SAMSN1,ADIPOQ,PARP9,RUNX1,CDKN1A,CXCL13,CLEC4N,TMEM176A,PLA2G7,TAP2,TMEM173,AIF1,TNF,CD74,ANXA1,LPXN,FAS,IL33,RELA,PIK3AP1,ADAM8,IRF7,IL6,CCR1,CASP8…
GO:0051707	response to other organism	186	8.47e-41	TRIM25,CCL3,LGALS9,TGFB1,IL17RA,HCK,HSPB1,SLC1A3,CYBA,BCL2L1,RELT,MGST1,LPO,APOBEC3,HYAL1,FCGR1,NCF1,LBP,IL10,SLPI,DHX58,IRF1,CXCL16,PDK4,TNFAIP3,ARG1,CMPK2,RSAD2,NOS2,NPC2,FOS,IRF4,SYK,CD180,CLU,TNFRSF10B,EDNRB,IRG1,LITAF,CXADR,CXCL13,MX2,CLEC4N,TAP2,TMEM173,TNF,FAS,IL33,RELA,NFKB2,IFITM1,IFITM3,CPEB1,IL6,CASP1,CASP8,SLC11A1,MRC1,LCN2,STOM,IFIH1,CARD9,IL1F5,BCL2L11,IL1B,CD93,ZBP1,SAMHD1,PTX3,ADA…
GO:0001817	regulation of cytokine production	126	5.18e-33	CCL3,LGALS9,TGFB1,IL17RA,RELB,CD244,MAPK13,HSPB1,HMOX1,CYBA,LPL,LBP,CD274,IL10,DHX58,ADORA2B,IRF1,TNFAIP3,SRGN,RSAD2,NOS2,IRF4,SYK,CLU,RIPK3,ANGPT1,NCKAP1L,LITAF,IL1RAP,MEFV,GSDMD,ADIPOQ,RUNX1,CLEC4N,CYP1B1,TMEM173,LTB,TNF,CIDEA,CD74,ANXA1,IL33,RELA,ADAM8,IRF7,IL6,CASP1,IL1R2,SLC11A1,INPP5D,HC,IFIH1,CARD9,NMI,IL1F5,IL1B,TLR2,ARHGEF2,UBE2J1,FGR,CXCL5,PF4,CLEC5A,CLEC4E,KLRK1,IL4RA,TRIM30A,SASH3,BTK…
GO:0050900	leukocyte migration	80	3.93e-26	ITGB2,CCL3,LGALS9,TGFB1,IL17RA,CCL24,TNFSF14,RARRES2,CSF1,LBP,MMP9,CXCL16,CCL6,CCL4,CCL9,MYO1G,SYK,EDNRB,RIPK3,NCKAP1L,RETNLG,CXADR,CXCL13,PLA2G7,AIF1,TNF,CD74,ANXA1,IL33,GBF1,ADAM8,CCR1,CXCR2,SELP,SELE,HC,IL1B,ECM1,CSF3R,SPP1,CXCL5,PPBP,PF4,CXCL3,CXCL1,KLRK1,CORO1A,MSN,F7,CX3CL1,MYD88,PODXL2,RAC2,VAV1,CD300A,GPSM3,CXCL10,CCL5,CCL12,CCL7,CCL2,ICAM1,SERPINE1,PTGER4,C3AR1,TREM3,TREM1,AMICA1,CCR2,C5…
GO:0007166	cell surface receptor signaling pathway	283	1.63e-20	ITGB2,ITGA5,CCL3,IFT20,LGALS9,TIMP1,SEMA6B,RGS20,TGFB1,LCP2,IL17RA,HCK,HOMER3,BAX,STAT3,BID,CCL24,HSPB1,SH2B2,CD44,WISP1,HMOX1,TNFSF14,UPK1A,HAP1,BCL2L1,RELT,BMP7,GNAT2,G0S2,TNFRSF13B,WNT2,LY6G6E,CSF1,GZMB,FCGR1,LBP,CD274,IL13RA1,MMP9,ADORA2B,IRF1,CCL6,CCL4,CCL9,PDK4,TNFAIP3,PLEK,MYO1G,AGR2,ITGB4,ADAM11,SEL1L,LGMN,FOS,SFRP4,ASPN,SYK,CD180,ARF4,LECT1,TNFRSF10B,DOK2,IRG1,OSMR,FYB,DAB2,CTNND2,ANGPT1…
GO:0035556	intracellular signal transduction	275	4.76e-17	TRIM25,CCL3,S100A4,TGFB1,LCP2,RELB,BAX,GSTM7,STAT3,BID,CCL24,MAPK13,HSPB1,SH2B2,CD44,HMOX1,TNFSF14,HAP1,BCL2L1,RELT,BMP7,CSF1,GADD45B,IL10,MMP9,DHX58,CYTH4,CCL6,CCL4,CCL9,RAB32,TNFAIP3,APAF1,PLEK,DOCK2,TNIP1,NOS2,PIK3R5,MAP3K14,AKAP5,AKR1C18,ASPN,SYK,ARF4,PBK,CLU,TNFRSF10B,DOK2,EDNRB,RIPK3,ANGPT1,DEPTOR,LITAF,GRINA,HCLS1,DGKG,ADIPOQ,ITSN1,RACGAP1,CDKN1A,IVNS1ABP,CLEC4N,CBS,XDH,CYP1B1,MAP3K8,AIF1,…
GO:0009967	positive regulation of signal transduction	175	1.24e-15	TRIM25,CCL3,S100A4,LGALS9,TGFB1,BAX,GSTM7,STAT3,BID,CCL24,SH2B2,CD44,HMOX1,TNFSF14,CYBA,HAP1,RELT,BMP7,G0S2,WNT2,CSF1,GADD45B,LBP,IL10,MMP9,DHX58,CCL6,CCL4,CCL9,APAF1,DOCK2,AGR2,RSAD2,PIK3R5,MAP3K14,AKAP5,AKR1C18,SFRP4,SYK,CD180,CLU,DAB2,RIPK3,ANGPT1,LITAF,HCLS1,ADIPOQ,ITSN1,CLEC4N,TNFRSF12A,XDH,CYP1B1,MAP3K8,TNF,CD74,FAS,RELA,PIK3AP1,ADAM8,IRF7,SHISA5,IL6,CCR1,CASP1,CASP8,IGFBP5,SELP,ATF3,ITGA8,…
GO:0022610	biological adhesion	181	2.61e-15	ITGB2,ITGA5,LGALS9,TGFB1,RELB,BAX,CD244,HSPB1,CD44,WISP1,TNFSF14,CLIC1,BMP7,HYAL1,TNFAIP8L2,PIEZO1,CSF1,CD48,CD274,IRF1,TNFAIP3,LAMA2,PLEK,DOCK2,TNIP1,MYO1G,AGR2,RSAD2,ITGB4,IRF4,SYK,VCAN,OLFM4,RIPK3,ANGPT1,COL14A1,PPARA,MYH9,NCKAP1L,CXADR,ADIPOQ,CXCL13,THBS2,TNFRSF12A,EMILIN2,CYP1B1,AIF1,TNF,CD74,ANXA1,LPXN,FAS,FIBP,FERMT3,ADAM8,IL6,SLC11A1,DPT,SELP,SELL,SELE,ITGA8,APBB1IP,CYTIP,GSN,IL1RN,BCL2L1…
GO:0042107	cytokine metabolic process	37	5.84e-13	IRF9,HSPB1,LBP,IL10,IRF1,IRF4,SYK,IL1RAP,LTB,TNF,RELA,IRF7,IL6,INPP5D,CARD9,NMI,IL1B,UBE2J1,TLR3,MYD88,MAST4,INHBB,TLR4,IL18,THBS1,TLR8,TREM3,TREM1,TLR7,TLR1,TLR9,TICAM1,CCR2,TLR6,BCL3,CEBPB,PTAFR
GO:0072593	reactive oxygen species metabolic process	50	2.6e-10	ITGB2,HK2,TGFB1,STAT3,CYBA,NCF1,IL10,NOXO1,PDK4,NOS2,AKR1C18,SYK,ARF4,CLU,RIPK3,CDKN1A,CBS,XDH,CYP1B1,AIF1,TNF,GBF1,NNT,IL6,NCF2,IL1B,PTX3,TLR2,CYR61,SESN2,CXCL1,KLRK1,TRIM30A,HP,PTGS2,VAV1,GADD45A,ICAM1,GCH1,TLR4,THBS1,TSPO,ZC3H12A,MMP3,PID1,TICAM1,TLR6,NRROS,MT-ND2,VIMP
GO:0050793	regulation of developmental process	246	8.75e-10	ITGB2,ITGA5,SERPINF1,CCL3,IFT20,LGALS9,TIMP1,SEMA6B,HPN,SPI1,TGFB1,HCK,BAX,STAT3,CCL24,HSPB1,HMOX1,TNFSF14,CDC20,HAP1,CLIC1,BMP7,RARRES2,HYAL1,PHLDA2,WNT2,CSF1,LPL,PLEKHO1,TRPV2,IRF1,CCL9,SCN1B,TNFAIP3,LAMA2,CDK1,SRGN,STC2,RTN4,AGR2,ACE,LGMN,FOS,SFRP4,ASPN,SYK,PDLIM7,ERAP1,LECT1,OLFM4,EDNRB,DAB2,C6,COL14A1,PPARA,MYH9,NCKAP1L,IL1RAP,HCLS1,CXADR,ADIPOQ,ADAMTS1,RUNX1,TMEM176A,THBS2,TNFRSF12A,XDH,CYP…
GO:0010562	positive regulation of phosphorus metabolic process	128	2.17e-08	ITGA5,CCL3,LGALS9,TGFB1,LCP2,APOC2,STAT3,CD244,CCL24,CD44,RUNDC3A,MC5R,RELT,BMP7,RARRES2,ODAM,CSF1,GADD45B,MMP9,ADORA2B,CCL6,CCL4,CCL9,PLEK,ACE,NOS2,PIK3R5,MAP3K14,AKAP5,SYK,GPR65,CLU,EDNRB,DAB2,RIPK3,ANGPT1,NCKAP1L,HCLS1,ADIPOQ,ITSN1,GPD1,CDKN1A,XDH,MAP3K8,AIF1,TNF,CD74,FAS,VLDLR,RPS6KA4,ADAM8,IL6,CCR1,SLC11A1,HSPA5,CARD9,IL1B,TPX2,PTPN1,EFNA1,EGF,ARHGEF2,IQGAP3,CYR61,GLIPR2,TNFRSF1B,LRP8,FGR,TE…
GO:0044712	single-organism catabolic process	89	9.42e-06	TRIM25,HK2,PON1,PLA1A,APOC2,CYP4F18,STAT3,HMOX1,MMP8,GCAT,DERL3,RARRES2,LPL,NCF1,MMP9,ARG1,HAL,UPP1,NOS2,SEL1L,AKR1C18,ALDH6A1,CTSB,OXCT1,PPARA,PYCRL,SDF2L1,ADIPOQ,GPD1,PLA2G7,CBS,XDH,CYP1B1,TNF,HSD17B4,CIDEA,ALDH3B1,CPT1A,LGALS12,MMP19,HK3,ACADL,NCF2,PHYH,HDC,IL1B,SAMHD1,ADAM15,UOX,UBE2J1,GALE,SESN2,AASS,AKR1B8,EDEM1,BCAT1,BCAT2,ACADSB,GPT2,HERPUD1,LIPC,BCKDHB,PKM,AMT,MGLL,GDPD5,AMDHD2,AOX4,CTSS…
GO:0046209	nitric oxide metabolic process	20	1.08e-05	ITGB2,IL10,NOS2,CLU,CYP1B1,AIF1,TNF,IL6,IL1B,PTX3,TLR2,KLRK1,PTGS2,ICAM1,TLR4,TSPO,ZC3H12A,TICAM1,TLR6,VIMP
GO:0051128	regulation of cellular component organization	218	4.29e-05	SERPINF1,KCNN3,CCL3,IFT20,SEMA6B,HPN,UBE2C,SPI1,TGFB1,APOC2,HCK,BAX,BID,CCL24,WISP1,TNFSF14,CDC20,CYBA,HAP1,BCL2L1,SERTAD1,BMP7,ODAM,HYAL1,KIF11,PIEZO1,HSPA8,PLEKHO1,FCGR1,IL10,BIRC5,MMP9,TRPV2,CXCL16,SCN1B,APAF1,PLEK,DOCK2,RTN4,AGR2,ACE,DOC2B,CTC1,EVL,SFRP4,SYK,CTSL,GPR65,SKA3,OLFM4,CLU,DAB2,ANGPT1,COL14A1,MYH9,NCKAP1L,IL1RAP,MEFV,HCLS1,ADIPOQ,CDKN1A,CXCL13,SLC17A9,THBS2,TNFRSF12A,TNF,CIDEA,NEDD…
GO:0042348	NF-kappaB import into nucleus	15	8.06e-05	TNFSF14,LITAF,TNF,IL1B,TLR2,TLR3,PTGS2,NLRP3,TLR4,IL18,ZC3H12A,TLR7,TLR9,BCL3,SPHK1
GO:0042993	positive regulation of transcription factor import into nucleus	16	0.000104	TNFSF14,HCLS1,TMEM173,TNF,IL1B,TLR2,FLNA,TLR3,PTGS2,CSF3,TLR4,IL18,DDX58,TLR7,TLR9,SPHK1
DAY 2	Term Name	# Genes	p-value	Genes list
GO:0002376	immune system process	289	7.05e-91	ITGB2,LGALS9,CFP,SPI1,TGFB1,LCP2,HCK,FCGRT,BAX,CTSE,CNN2,LY9,CD244,SH2B2,MEF2C,AMPD3,TNFSF14,CYBA,HFE,RELT,POU2F2,CCL8,RARRES2,TNFRSF13B,TNFAIP8L2,CYBB,CD48,CD5L,FCGR1,NCF1,LBP,FLI1,MMP9,DHX58,IKZF1,MB,CXCL16,CCL6,RAB32,PLEK,DOCK2,HAVCR2,MYO1G,PIK3CG,RSAD2,PECAM1,MAP3K14,ASB2,FOS,LY86,SYK,CD180,CLU,TNFRSF10B,EDNRB,IRG1,FYB,RIPK3,NCKAP1L,MEFV,GSDMD,RETNLG,HCLS1,SAMSN1,CD86,PARP9,IFNAR2,CDKN1A,CXCL…
GO:0006955	immune response	199	2.62e-77	LGALS9,CFP,TGFB1,LCP2,HCK,FCGRT,BAX,LY9,CD244,SH2B2,MEF2C,TNFSF14,CYBA,HFE,RELT,POU2F2,CCL8,TNFRSF13B,TNFAIP8L2,CYBB,FCGR1,LBP,DHX58,CXCL16,CCL6,DOCK2,HAVCR2,MYO1G,RSAD2,MAP3K14,LY86,SYK,CD180,TNFRSF10B,IRG1,FYB,RIPK3,NCKAP1L,MEFV,GSDMD,SAMSN1,CD86,PARP9,IFNAR2,CXCL13,CLEC4N,TREM2,C3,TMEM173,AIF1,CSF1R,ANXA1,LPXN,IL33,PIK3AP1,ADAM8,IFITM1,IFITM3,IRF7,IL6,CCR1,SLC11A1,CXCR2,INPP5D,PTPRC,IFI202B,MR…
GO:0002682	regulation of immune system process	177	1.67e-60	LGALS9,CFP,SPI1,TGFB1,LCP2,FCGRT,BAX,CD244,SH2B2,MEF2C,TNFSF14,CYBA,HFE,RARRES2,TNFRSF13B,TNFAIP8L2,FCGR1,LBP,DHX58,HAVCR2,MYO1G,RSAD2,ASB2,FOS,SYK,CD180,IRG1,FYB,RIPK3,NCKAP1L,HCLS1,SAMSN1,CD86,PARP9,CDKN1A,CXCL13,CLEC4N,TMEM176A,PLA2G7,TREM2,C3,TMEM173,AIF1,ANXA1,LPXN,IL33,PIK3AP1,ADAM8,IRF7,IL6,CCR1,SLC11A1,CXCR2,INPP5D,PTPRC,IFI202B,SELP,IL2RA,GSN,STOM,CARD9,ITGA4,RASSF2,IL1B,CD93,ZBP1,SAMHD1…
GO:0051707	response to other organism	129	2.24e-39	LGALS9,TGFB1,HCK,MEF2C,CYBA,RELT,HYAL1,ABCA1,FCGR1,NCF1,LBP,DHX58,CXCL16,HAVCR2,RSAD2,ASB2,NPC2,FOS,LY86,SYK,CD180,CLU,TNFRSF10B,EDNRB,IRG1,CD86,CXCL13,CLEC4N,TREM2,TMEM173,IL33,IFITM1,IFITM3,IL6,CASP1,SLC11A1,MRC1,IL2RA,LCN2,STOM,CARD9,IL1F5,IL1B,CD93,ZBP1,SAMHD1,PTX3,TLR2,GBP3,TNFRSF1B,FGR,GBP9,PLAC8,CXCL5,PPBP,PF4,CXCL1,OASL2,IRF5,CLEC4E,CLEC4D,KLRK1,IL4RA,ITGAX,CD37,BTK,COTL1,IL10RA,PLSCR1,OA…
GO:0001775	cell activation	122	8.3e-38	ITGB2,LGALS9,TIMP1,SPI1,TGFB1,LCP2,APOE,BAX,LY9,CD244,MEF2C,TNFSF14,HFE,POU2F2,TNFRSF13B,TNFAIP8L2,CD48,LBP,IKZF1,PLEK,DOCK2,HAVCR2,RSAD2,EVL,SYK,CD180,CLU,RIPK3,NCKAP1L,SAMSN1,CD86,CDKN1A,AIF1,ANXA1,IL33,FERMT3,HHEX,ADAM8,IL6,SLC11A1,CXCR2,INPP5D,SELP,IL2RA,APBB1IP,GSN,IL1B,TLR2,FGR,PPBP,PF4,LFNG,HSPH1,CLEC4E,CLEC4D,KLRK1,CLEC2I,TYROBP,CORO1A,IL4RA,CD37,ITGAL,SASH3,ELF4,WAS,BTK,IL2RG,FLNA,MT2,PS…
GO:0050900	leukocyte migration	66	4.64e-32	ITGB2,LGALS9,TGFB1,TNFSF14,CCL8,RARRES2,LBP,MMP9,CXCL16,CCL6,MYO1G,PECAM1,SYK,EDNRB,RIPK3,NCKAP1L,RETNLG,CXCL13,PLA2G7,AIF1,ANXA1,IL33,ADAM8,CCR1,CXCR2,SELP,ITGA4,IL1B,ECM1,CSF3R,SPP1,CXCL5,PPBP,PF4,CXCL1,KLRK1,PTPRO,CORO1A,MSN,MPP1,F7,RAC2,VAV1,CD300A,GPSM3,CCL12,CCL7,CCL2,P2RY12,ICAM1,SERPINE1,CAMK1D,C3AR1,TREM1,S1PR1,AMICA1,CCR2,C5AR1,LGALS3,CX3CR1,S100A8,S100A9,PTAFR,CXCL2,FCER1G,CNR2
GO:0002764	immune response-regulating signaling pathway	59	1.65e-26	LCP2,FCGRT,BAX,SH2B2,MEF2C,CYBA,FCGR1,LBP,DHX58,HAVCR2,MYO1G,RSAD2,SYK,CD180,FYB,NCKAP1L,CD86,CLEC4N,LPXN,PIK3AP1,ADAM8,IRF7,PTPRC,CARD9,TLR2,CLEC4E,CLEC4D,KLRK1,CLEC2I,TRIM30A,WAS,BTK,CMTM3,PLSCR1,TLR13,CD300A,COLEC12,UNC93B1,THEMIS2,DDX60,PLCL2,RFTN1,TLR8,LAT2,KLHL6,TNIP3,TLR7,TLR1,TLR9,C5AR1,CD14,PRKCB,TICAM2,NFAM1,FCER1G,ARRB2,CD300LH,CLEC7A,BCL2A1D
GO:0007159	leukocyte cell-cell adhesion	74	7.95e-24	ITGB2,ITGA5,LGALS9,TGFB1,BAX,LY9,CD244,CD44,TNFSF14,HFE,TNFAIP8L2,CD48,DOCK2,HAVCR2,RSAD2,SYK,RIPK3,HAS2,NCKAP1L,CD86,AIF1,ANXA1,FERMT3,ADAM8,IL6,SLC11A1,SELP,IL2RA,APBB1IP,GSN,ITGA4,IL1B,LFNG,HSPH1,CLEC4E,CLEC4D,CLEC2I,CORO1A,IL4RA,ITGAL,SASH3,ELF4,WAS,MSN,IL2RG,PSMB10,RAC2,VAV1,CD300A,CCL2,ICAM1,IL18,HLX,PLA2G2D,CTLA2A,PIK3R6,CCDC88B,AMICA1,CCR2,LGALS3,SPN,BCL3,S100A8,S100A9,PTAFR,FCER1G,FCGR4,…
GO:0030097	hemopoiesis	89	9.05e-18	LGALS9,SPI1,TGFB1,BAX,CNN2,LY9,MEF2C,POU2F2,TNFRSF13B,FLI1,IKZF1,MB,PLEK,DOCK2,RSAD2,FOS,SYK,RIPK3,NCKAP1L,HCLS1,CD86,TMEM176A,TREM2,CSF1R,ANXA1,HHEX,ADAM8,IL6,CCR1,INPP5D,PIP4K2A,IL2RA,RASSF2,CSF3R,KCNAB2,PF4,CXCL1,LFNG,TMEM176B,CLEC5A,CLEC4E,CLEC4D,CLEC2I,TYROBP,IL4RA,SASH3,IL2RG,UBASH3B,ANXA2,PLSCR1,LYL1,VAV1,LIF,ISG15,ANLN,C1QC,CSF3,PLCL2,HLX,PLA2G2D,IRF8,ARL11,CTLA2A,PIK3R6,CD300LF,MLF1,CCR2…
GO:0045937	positive regulation of phosphate metabolic process	85	8.68e-10	ITGA5,LGALS9,TGFB1,LCP2,APOE,APOC2,CD244,CD44,MEF2C,HFE,RELT,CCL8,RARRES2,ABCA1,MMP9,CCL6,PLEK,HAVCR2,PIK3CG,PECAM1,PIK3R5,MAP3K14,SYK,GPR65,CLU,EDNRB,DAB2,RIPK3,NCKAP1L,HCLS1,GPD1,CDKN1A,TREM2,FGD2,XDH,C3,MAP3K8,AIF1,CSF1R,RPS6KA4,ADAM8,IL6,CCR1,SLC11A1,ZEB2,CARD9,RASSF2,IL1B,IL6RA,ARHGEF2,GLIPR2,TNFRSF1B,FABP3,FGR,PF4,HSPH1,PAK1,HPX,ADCY7,ANXA2,GNAI2,LIF,EDA2R,CD300A,MID1,CCL12,CCL7,CCL2,INHBB,…
GO:0051247	positive regulation of protein metabolic process	101	4.75e-08	ITGA5,LGALS9,TGFB1,LCP2,APOE,BAX,DNMT1,CD44,HFE,RELT,CCL8,RARRES2,CYBB,LBP,MMP9,CCL6,APAF1,HAVCR2,PIK3CG,PECAM1,PIK3R5,MAP3K14,SYK,CLU,TNFRSF10B,EDNRB,DAB2,RIPK3,NCKAP1L,MEFV,HCLS1,CDKN1A,TREM2,FGD2,XDH,C3,MAP3K8,AIF1,CSF1R,IL33,RPS6KA4,ADAM8,IL6,CCR1,SLC11A1,RASSF5,ZEB2,GSN,CARD9,RASSF2,IL1B,IL6RA,ARHGEF2,GLIPR2,TNFRSF1B,HSPH1,PAK1,HPX,TRIM30A,MSN,ANXA2,GNAI2,LIF,EDA2R,CD300A,MID1,CCL12,CCL7,CCL…
GO:0042107	cytokine metabolic process	21	1.5e-06	CYBB,LBP,SYK,IRF7,IL6,INPP5D,CARD9,IL1B,CLEC2I,INHBB,IL18,THBS1,TLR8,TREM1,TLR7,TLR1,TLR9,CCR2,SPN,BCL3,PTAFR
GO:0072593	reactive oxygen species metabolic process	28	3.87e-05	ITGB2,TGFB1,CYBA,CYBB,NCF1,SYK,CLU,RIPK3,CDKN1A,XDH,CYP1B1,AIF1,IL6,NCF2,IL1B,PTX3,TLR2,CXCL1,KLRK1,TRIM30A,VAV1,ICAM1,GCH1,THBS1,MMP3,NRROS,KLF2,PRCP
GO:0030036	actin cytoskeleton organization	47	9.71e-05	TGFB1,HCK,CNN2,SH2B2,MEF2C,MICAL1,PLEK,DOCK2,EVL,PDLIM7,LDB3,GPR65,PARVG,NCKAP1L,HCLS1,AIF1,CSF1R,ANXA1,GSN,ARHGEF2,SH3BGRL3,FGR,FSCN1,ARHGDIB,CLEC2I,CORO1A,PAK1,WAS,FLNA,KIF23,FHL3,RAC2,CASP4,ICAM1,CSF3,S1PR1,BST2,NRAP,TMSB4X,FES,FMNL1,S100A9,CAPG,RHOG,GAS2L3,WIPF1,TMSB10
GO:0001909	leukocyte mediated cytotoxicity	15	0.000428	LGALS9,FCGR1,NCF1,HAVCR2,RIPK3,CXCL5,CXCL1,KLRK1,CORO1A,VAV1,CCL2,TREM1,PIK3R6,ARRB2,B2M
GO:0043303	mast cell degranulation	11	0.00048	SYK,FGR,IL4RA,BTK,RAC2,CD300A,CD84,MILR1,LAT2,FES,FCER1G
DAY 4	Term Name	# Genes	p-value	Genes list
GO:1903047	mitotic cell cycle process	37	2.33e-19	UBE2C,FOXM1,SPAG5,KIF20A,CDC20,POLE,KIF11,NCAPG,BIRC5,CDK1,TOP2A,RACGAP1,INCENP,CENPF,NEK2,NUSAP1,CASC5,KNSTRN,BUB1,TPX2,CCNA2,GPSM2,STMN1,CDCA8,CENPA,PLK1,CCNB2,ASPM,KIF4,NCAPH,CKAP2,NCAPD2,CCNB1,NCAPG2,CENPE,PSRC1,KIFC1
GO:0007067	mitotic nuclear division	28	1.28e-16	UBE2C,SPAG5,CDC20,KIF11,NCAPG,BIRC5,CDK1,RACGAP1,INCENP,NEK2,NUSAP1,CASC5,KNSTRN,BUB1,TPX2,CCNA2,CDCA8,PLK1,CCNB2,ASPM,KIF4,NCAPH,NCAPD2,CCNB1,NCAPG2,CENPE,PSRC1,KIFC1
GO:0006952	defense response	39	4.04e-11	CLEC10A,CFP,APOE,CD163,CCL8,FCGR1,NCF1,LSP1,CCL6,SYK,PBK,TREM2,C3,CSF1R,IL33,PIK3AP1,FN1,FGR,TYROBP,IL4RA,ELF4,OAS2,C1QA,C1QB,UNC93B1,NOV,CTSS,APOBEC1,STAB1,ACKR2,ADAMTS12,CCR2,NRROS,TNFAIP6,C1RA,PTAFR,LYZ2,C4B,CFB
GO:0030261	chromosome condensation	8	1.5e-07	NCAPG,CDK1,TOP2A,NUSAP1,NCAPH,NCAPD2,CCNB1,NCAPG2
GO:0002886	regulation of myeloid leukocyte mediated immunity	8	8.4e-07	FCGR1,SYK,C3,FGR,IL4RA,RAC2,CCR2,PTAFR
GO:0050776	regulation of immune response	21	8.99e-07	CFP,FCGRT,FCGR1,MYO1G,SYK,C3,IL33,PIK3AP1,COL3A1,PTPRC,FGR,IL4RA,RAC2,C1QA,C1QB,UNC93B1,CCR2,C1RA,PTAFR,C4B,CFB
GO:0032963	collagen metabolic process	9	2.26e-06	MMP14,COL1A1,MMP19,COL5A1,CTSK,TNXB,ADAMTS2,CTSS,MFAP4
GO:0050778	positive regulation of immune response	18	5.21e-06	CFP,FCGR1,MYO1G,SYK,C3,IL33,PIK3AP1,PTPRC,FGR,IL4RA,C1QA,C1QB,UNC93B1,CCR2,C1RA,PTAFR,C4B,CFB
GO:0051656	establishment of organelle localization	15	4.08e-05	SPAG5,BIRC5,SYK,CENPF,NUSAP1,GPSM2,CDCA8,FGR,CENPA,IL4RA,RAC2,CCNB1,CENPE,PSRC1,KIFC1
GO:0002275	myeloid cell activation involved in immune response	8	7.48e-05	SYK,IL33,FGR,TYROBP,IL4RA,RAC2,CCR2,PTAFR
GO:0006956	complement activation	7	0.00018	CFP,C3,C1QA,C1QB,C1RA,C4B,CFB
GO:0016477	cell migration	26	0.000251	MMP14,COL1A1,APOE,CCL8,SPARC,CCL6,MYO1G,SYK,CSF1R,IL33,SDC3,COL3A1,FN1,COL5A1,FGR,RAC2,ASPM,LOXL2,NOV,C3AR1,NBL1,ADAMTS12,CCR2,TNFAIP6,CD248,PTAFR
GO:0009605	response to external stimulus	37	0.00026	MMP14,COL1A1,APOE,CCL8,FCGR1,NCF1,SPARC,LSP1,CCL6,SYK,PBK,FSTL1,TREM2,C3,CSF1R,IL33,PIK3AP1,COL3A1,STMN1,FGR,IL4RA,OAS2,RAC2,NOV,CTSS,C3AR1,APOBEC1,NBL1,CCNB1,STAB1,ACKR2,ADAMTS12,CCR2,NRROS,TNFAIP6,PTAFR,LYZ2
GO:0043300	regulation of leukocyte degranulation	6	0.000753	SYK,FGR,IL4RA,RAC2,CCR2,PTAFR
DAY 5	Term Name	# Genes	p-value	Genes list
GO:0030198	extracellular matrix organization	35	2.11e-26	COL18A1,COL1A1,LTBP2,COL5A3,FBLN1,SULF2,SULF1,LAMA4,PXDN,HAS2,COL14A1,CCDC80,CYP1B1,LOX,MMP19,COL5A2,COL3A1,COL5A1,POSTN,COL11A1,SFRP2,FSCN1,COL1A2,ELN,MFAP5,TNXB,ANTXR1,LOXL2,LUM,ADAMTS2,OLFML2B,CTSS,SH3PXD2B,MFAP4,SERPINH1
GO:0001944	vasculature development	47	2.89e-21	ITGB2,ITGA5,MMP14,COL18A1,COL1A1,LTBP1,APOE,SULF1,SPARC,LAMA4,IGF1,TNFAIP2,SYK,HAS2,CCDC80,THBS2,CYP1B1,C3,LOX,PCSK5,MMP19,COL3A1,FN1,PRRX1,COL5A1,HC,SFRP2,ECM1,COL1A2,MMP2,CDH13,CDH5,LOXL1,TGFBR2,ANTXR1,LOXL2,SERPINE1,THBS1,C3AR1,STAB1,CCR2,C5AR1,GJA1,GJA5,COL8A1,HEG1,SOX4
GO:0022610	biological adhesion	65	9.29e-20	ITGB2,ITGA5,MMP14,COL6A1,COL18A1,COL1A1,COL5A3,WISP1,FBLN1,PTPRS,SULF1,LAMA4,IGF1,COL6A2,SYK,VCAN,HAS2,COL14A1,CCDC80,THBS2,CYP1B1,COL3A1,FN1,SERPINE2,SELP,TNN,COL5A1,CD93,POSTN,VCAM1,THBS3,TNC,CSF3R,IL4RA,MSN,CDH11,CDH13,CDH5,COL12A1,TGFBR2,TNXB,ANTXR1,CD276,CLCA2,ICAM1,SERPINE1,SPON1,NCAM1,THBS1,COL16A1,STAB1,MFAP4,ADAMTS12,AMICA1,CCR2,LRRC15,TNFAIP6,ADAM12,PTAFR,MSLN,FBLN2,ZBTB16,COL8A1,SOX4,L…
GO:0030199	collagen fibril organization	15	2.53e-16	COL1A1,COL14A1,CYP1B1,LOX,COL5A2,COL3A1,COL5A1,COL11A1,SFRP2,COL1A2,TNXB,LOXL2,LUM,ADAMTS2,SERPINH1
GO:0016477	cell migration	53	7.19e-15	ITGB2,ITGA5,MMP14,TIMP1,COL18A1,COL1A1,APOE,FBLN1,CCL8,SULF1,SPARC,LAMA4,IGF1,SYK,HAS2,CYP1B1,PDGFRB,CSF1R,COL3A1,FN1,SELP,TNN,COL5A1,HC,POSTN,DCLK1,VCAM1,SFRP2,ECM1,CSF3R,FSCN1,MSN,PLAT,CDH13,TGFBR2,ASPM,LOXL2,ANLN,ICAM1,SERPINE1,THBS1,C3AR1,NBL1,ADAMTS12,AMICA1,CCR2,C5AR1,GJA1,LRRC15,TNFAIP6,CD248,PTAFR,UNC5C
GO:0051239	regulation of multicellular organismal process	81	1.8e-14	ITGB2,ITGA5,MMP14,TIMP1,COL1A1,APOE,FBLN1,SULF2,SULF1,SPARC,LAMA4,CDK1,IGF1,LGMN,SFRP4,ASPN,SYK,GDF10,CLU,BMP1,HAS2,COL14A1,CLEC4N,THBS2,CYP1B1,C3,FBN2,PDGFRB,CSF1R,COL5A2,COL3A1,FN1,SERPINE2,SELP,PRRX1,CENPF,UCMA,VIM,COL5A1,HC,ECT2,POSTN,SFRP2,IQGAP3,ECM1,CSF3R,PLAC8,IL4RA,TRIM30A,CDH5,ADAMTS7,TGFBR2,ASPM,LOXL2,GPC1,CD276,LUM,ICAM1,SERPINE1,CD84,LRRC17,THBS1,LRP1,TLR8,C3AR1,NBL1,CCNB1,STAB1,MFAP…
GO:0006950	response to stress	87	3.28e-11	ITGB2,ITGA5,MMP14,TIMP1,UHRF1,COL18A1,COL1A1,FOXM1,APOE,FBLN1,SULF2,CCL8,SPARC,LSP1,CDK1,IGF1,PXDN,SFRP4,SYK,CLU,HAS2,FSTL1,CLEC4N,TREM2,CYP1B1,C3,LOX,PDGFRB,CSF1R,LIPA,PIK3AP1,COL3A1,FN1,SERPINE2,SELP,PRRX1,COL5A1,HC,CD93,ZBP1,ECT2,POSTN,VCAM1,SFRP2,ECM1,TNC,GPX7,PLAC8,OASL2,BCAT1,CD19,IL4RA,TRIM30A,MKI67,PLAT,MMP2,ADAMTS7,PLOD2,TGFBR2,OAS2,TNXB,LOXL2,IFIT1,CD276,C1QA,ICAM1,SERPINE1,CTSS,THBS1,T…
GO:0007166	cell surface receptor signaling pathway	66	6.59e-09	ITGB2,ITGA5,MMP14,TIMP1,COL1A1,LTBP1,WISP1,SULF2,CCL8,ADAM19,SULF1,IGF1,SHC2,LGMN,SFRP4,ASPN,SYK,GDF10,BMP1,OSMR,CLEC4N,TREM2,FBN2,PDGFRB,CSF1R,COL3A1,SERPINE2,PTPRC,PRRX1,VIM,ZBP1,POSTN,SFRP2,ECM1,CSF3R,HTRA3,COL1A2,TSPAN11,CD19,IL4RA,DKK3,BGN,PLAT,CDH13,CDH5,CMTM3,TGFBR2,ASPM,GPC1,CPZ,ICAM1,SERPINE1,PMEPA1,THBS1,NBL1,NREP,ADAMTS12,CCR2,C5AR1,LRRC15,ADAM12,PTAFR,UNC5C,CSF2RB,CSF2RB2,SOX4
GO:0002682	regulation of immune system process	43	3.64e-08	MMP14,IGF1,SYK,CLEC4N,TREM2,C3,PIK3AP1,COL3A1,PTPRC,SELP,HC,CD93,ZBP1,VCAM1,ECM1,CSF3R,CD19,IL4RA,TRIM30A,MSN,MMP2,CMTM3,TGFBR2,IFIT1,CD276,C1QA,ICAM1,SERPINE1,CD84,LRRC17,THBS1,TLR8,C3AR1,NBL1,RBP1,CCR2,C5AR1,C1RA,PTAFR,ZBTB16,C4B,CFB,LRRC32
GO:0009966	regulation of signal transduction	63	3.52e-06	MMP14,TIMP1,COL1A1,FOXM1,APOE,FBLN1,SULF2,CCL8,SULF1,IGF1,SHC2,LGMN,SFRP4,ASPN,SYK,GDF10,CLU,BMP1,CLEC4N,TREM2,CYP1B1,C3,FBN2,PDGFRB,CSF1R,HELLS,PIK3AP1,COL3A1,FN1,SERPINE2,RGS16,SELP,PRRX1,RGS5,ZBP1,ECT2,POSTN,SFRP2,IQGAP3,ECM1,HTRA3,DKK3,TRIM30A,BGN,CDH13,CMTM3,TNXB,ASPM,GPC1,PRKCDBP,ICAM1,SERPINE1,PMEPA1,RGS4,THBS1,NBL1,NREP,ADAMTS12,C5AR1,GJA1,LRRC15,C1QTNF3,SOX4
GO:0006508	proteolysis	45	0.000157	MMP14,TIMP1,UHRF1,APOE,FBLN1,ADAMTS4,ADAM19,AEBP1,LGMN,CLU,BMP1,C3,TPSAB1,PCSK5,MMP19,FN1,SERPINE2,HC,PRSS12,SFRP2,ECM1,CTSK,MMP23,HTRA3,PLAT,TENM3,MMP2,ADAMTS7,ANTXR1,ADAMTS2,CPZ,CLCA2,SERPINE1,CTSS,HIP1,THBS1,ADAMTS12,COL6A3,ADAM12,C1RA,ESPL1,WFDC17,SERPINH1,C4B,CFB
