# Supplementary material for: RNA-Seq and CyTOF immuno-profiling of regenerating lacrimal glands identifies a novel subset of cells expressing muscle-related proteins
Source: PLoS One. 2017 Jun 29;12(6):e0179385. doi: 10.1371/journal.pone.0179385 (PMC5491009; doi:10.1371/journal.pone.0179385)
Supplement: S3 Table — Genes that were found to be commonly differentially expressed using Venn diagrams were subjected to gene set enrichment analysis of biological process gene ontology terms. (XLSX) [file pone.0179385.s003.xlsx]

## Sheet: Day 2
DAY 1	Term Name	# Genes	p-value	Genes list
GO:0006952	defense response	286	1.41e-74	TRIM25,ITGB2,CLEC10A,SERPINF1,CCL3,LGALS9,CFP,TGFB1,IL17RA,RELB,ELF3,HCK,STAT3,CD244,CCL24,HMOX1,CYBA,RELT,RARRES2,LPO,ODAM,APOBEC3,HYAL1,TNFAIP8L2,CSF1,FCGR1,NCF1,LBP,IL10,SLPI,DHX58,ADORA2B,LSP1,IRF1,CXCL16,CCL6,CCL4,CCL9,TNFAIP3,TNIP1,RSAD2,NOS2,IRF4,SYK,CD180,PBK,TNFRSF10B,EDNRB,IRG1,C6,PPARA,IL1RAP,MEFV,GSDMD,ADIPOQ,PARP9,IFNGR2,CXCL13,MX2,CLEC4N,MMP25,PLA2G7,TMEM173,PROC,AIF1,TNF,CD74,ANXA1…
GO:0006955	immune response	269	1.86e-72	TRIM25,CCL3,LGALS9,CFP,TGFB1,LCP2,RELB,HCK,BAX,CD244,CCL24,SH2B2,HMOX1,TNFSF14,SUSD2,CYBA,RELT,APOBEC3,TNFRSF13B,TNFAIP8L2,CSF1,CD48,GZMB,FCGR1,LBP,CD274,IL10,SLPI,DHX58,ADORA2B,IRF1,CXCL16,CCL6,CCL4,CCL9,TNFAIP3,DOCK2,TNIP1,MYO1G,RSAD2,NOS2,MAP3K14,IRF4,SYK,ERAP1,CD180,TNFRSF10B,IRG1,FYB,C6,RIPK3,ANGPT1,NCKAP1L,IL1RAP,MEFV,GSDMD,SAMSN1,PARP9,CXCL13,MX2,CLEC4N,TAP2,TMEM173,AIF1,LTB,TNF,CD74,ANXA1…
GO:0002684	positive regulation of immune system process	158	7.63e-36	CCL3,LGALS9,CFP,TGFB1,LCP2,BAX,CD244,CCL24,SH2B2,HMOX1,TNFSF14,CYBA,RARRES2,CSF1,FCGR1,LBP,CD274,IL10,DHX58,ADORA2B,IRF1,CCL4,TNFAIP3,TNIP1,MYO1G,RSAD2,FOS,IRF4,SYK,CD180,IRG1,FYB,C6,NCKAP1L,HCLS1,RUNX1,CDKN1A,CXCL13,CLEC4N,PLA2G7,TAP2,TMEM173,AIF1,TNF,CD74,ANXA1,LPXN,IL33,RELA,PIK3AP1,ADAM8,IRF7,IL6,CCR1,CASP8,SLC11A1,CXCR2,INPP5D,PTPRC,SELP,HC,IFIH1,CARD9,IL1B,ZBP1,TLR2,FGR,MASP2,TEC,CXCL5,PPBP…
GO:0044763	single-organism cellular process	904	4.18e-34	TRIM25,ITGB2,ITGA5,HK2,SERPINF1,KCNN3,CAR4,SLC7A7,CCL3,IFT20,LGALS9,TIMP1,SEMA6B,HPN,UBE2C,TUBB6,TCIRG1,SPAG5,SPI1,ANGPTL4,RGS20,PON1,TGFB1,LCP2,GNMT,IL17RA,RELB,APOC2,ELF3,HCK,CYP4F18,IMPDH1,IER3,CP,KIF20A,BAX,GSTM7,STAT3,CACNA1B,BID,CD244,CCL24,MAPK13,HSPB1,SH2B2,CD44,WISP1,SLC1A3,HMOX1,MTHFD2,AMPD3,MMP8,TNFSF14,DNASE1,UPK1A,SUSD2,GCAT,CDC20,RNF114,CYBA,RUNDC3A,APRT,HAP1,CLIC1,MC5R,BCL2L1,DIO2,…
GO:0001817	regulation of cytokine production	128	5.56e-34	CCL3,LGALS9,TGFB1,IL17RA,RELB,CD244,MAPK13,HSPB1,HMOX1,CYBA,LPL,LBP,CD274,IL10,DHX58,ADORA2B,IRF1,TNFAIP3,SRGN,RSAD2,NOS2,IRF4,SYK,CLU,RIPK3,ANGPT1,NCKAP1L,LITAF,IL1RAP,MEFV,GSDMD,ADIPOQ,RUNX1,CLEC4N,CYP1B1,TMEM173,LTB,TNF,CIDEA,CD74,ANXA1,IL33,RELA,ADAM8,IRF7,IL6,CASP1,IL1R2,SLC11A1,INPP5D,HC,IFIH1,CARD9,NMI,IL1F5,IL1B,TLR2,ARHGEF2,UBE2J1,FGR,CXCL5,PF4,CLEC5A,CLEC4E,KLRK1,IL4RA,TRIM30A,SASH3,BTK…
GO:0050900	leukocyte migration	84	2.36e-27	ITGB2,CCL3,LGALS9,TGFB1,IL17RA,CCL24,TNFSF14,RARRES2,CSF1,LBP,MMP9,CXCL16,CCL6,CCL4,CCL9,MYO1G,SYK,EDNRB,RIPK3,NCKAP1L,RETNLG,CXADR,CXCL13,PLA2G7,AIF1,TNF,CD74,ANXA1,IL33,GBF1,ADAM8,CCR1,CXCR2,SELP,SELE,HC,IL1B,ECM1,CSF3R,SPP1,CXCL5,PPBP,PF4,CXCL3,CXCL1,KLRK1,CORO1A,MSN,F7,CX3CL1,MYD88,PODXL2,RAC2,VAV1,CD300A,GPSM3,CXCL10,CCL5,CCL12,CCL7,CCL2,ICAM1,SERPINE1,CYP7B1,PTGER4,C3AR1,TREM3,TREM1,FPR1,AM…
GO:0007166	cell surface receptor signaling pathway	292	4.85e-23	ITGB2,ITGA5,CCL3,IFT20,LGALS9,TIMP1,SEMA6B,RGS20,TGFB1,LCP2,IL17RA,HCK,HOMER3,BAX,STAT3,BID,CCL24,HSPB1,SH2B2,CD44,WISP1,HMOX1,TNFSF14,UPK1A,HAP1,BCL2L1,RELT,BMP7,GNAT2,G0S2,TNFRSF13B,WNT2,LY6G6E,CSF1,GZMB,FCGR1,LBP,CD274,IL13RA1,MMP9,ADORA2B,IRF1,CCL6,CCL4,CCL9,PDK4,TNFAIP3,PLEK,MYO1G,AGR2,ITGB4,ADAM11,SEL1L,LGMN,FOS,SFRP4,ASPN,SYK,CD180,ARF4,LECT1,TNFRSF10B,DOK2,IRG1,OSMR,FYB,DAB2,CTNND2,ANGPT1…
GO:0035556	intracellular signal transduction	277	2.8e-17	TRIM25,CCL3,S100A4,TGFB1,LCP2,RELB,BAX,GSTM7,STAT3,BID,CCL24,MAPK13,HSPB1,SH2B2,CD44,HMOX1,TNFSF14,HAP1,BCL2L1,RELT,BMP7,CSF1,GADD45B,IL10,MMP9,DHX58,CYTH4,CCL6,CCL4,CCL9,RAB32,TNFAIP3,APAF1,PLEK,DOCK2,TNIP1,NOS2,PIK3R5,MAP3K14,AKAP5,AKR1C18,ASPN,SYK,ARF4,PBK,CLU,TNFRSF10B,DOK2,EDNRB,RIPK3,ANGPT1,DEPTOR,LITAF,GRINA,HCLS1,DGKG,ADIPOQ,ITSN1,RACGAP1,CDKN1A,IVNS1ABP,CLEC4N,CBS,XDH,CYP1B1,MAP3K8,AIF1,…
GO:0022610	biological adhesion	208	6.8e-17	TRIM25,ITGB2,ITGA5,LGALS9,TGFB1,RELB,BAX,CD244,HSPB1,CD44,WISP1,TNFSF14,CLIC1,BMP7,HYAL1,TNFAIP8L2,PIEZO1,CSF1,CD48,HSPA8,CD274,IL10,IRF1,TNFAIP3,LAMA2,PLEK,DOCK2,TNIP1,MYO1G,RTN4,BZW2,AGR2,RSAD2,ITGB4,IRF4,SYK,VCAN,OLFM4,RIPK3,ANGPT1,COL14A1,PPARA,MYH9,NCKAP1L,PDXDC1,CXADR,ADIPOQ,CXCL13,THBS2,TNFRSF12A,EMILIN2,CYP1B1,AIF1,TNF,CD74,ANXA1,LPXN,TMEM2,FAS,FIBP,FERMT3,ADAM8,IL6,SLC11A1,TAGLN2,DPT,SEL…
GO:0048519	negative regulation of biological process	455	4.97e-16	TRIM25,ITGA5,HK2,SERPINF1,CCL3,LGALS9,TIMP1,MXD1,SEMA6B,HPN,SPI1,ANGPTL4,RGS20,TGFB1,RELB,APOC2,ELF3,HCK,CYP4F18,IER3,BAX,GSTM7,STAT3,BID,HSPB1,CSTB,SH2B2,CD44,WISP1,HMOX1,TNFSF14,SUSD2,GCAT,CYBA,HAP1,BCL2L1,SERTAD1,BMP7,DERL3,TRPM2,APOBEC3,HYAL1,TNFRSF13B,TNFAIP8L2,LY6G6E,GADD45B,HSPA8,NCF1,LBP,CD274,IL10,SLPI,BIRC5,WFDC2,MMP9,CTSA,DHX58,ADORA2B,IKZF1,IRF1,CCL4,CCL9,DPEP1,PDK4,TNFAIP3,CDK1,SRGN,…
GO:0009967	positive regulation of signal transduction	178	8.48e-16	TRIM25,CCL3,S100A4,LGALS9,TGFB1,BAX,GSTM7,STAT3,BID,CCL24,SH2B2,CD44,HMOX1,TNFSF14,CYBA,HAP1,RELT,BMP7,G0S2,WNT2,CSF1,GADD45B,LBP,IL10,MMP9,DHX58,CCL6,CCL4,CCL9,APAF1,DOCK2,AGR2,RSAD2,PIK3R5,MAP3K14,AKAP5,AKR1C18,SFRP4,SYK,CD180,CLU,DAB2,RIPK3,ANGPT1,LITAF,HCLS1,ADIPOQ,ITSN1,CLEC4N,TNFRSF12A,XDH,CYP1B1,MAP3K8,TNF,CD74,FAS,RELA,PIK3AP1,ADAM8,IRF7,SHISA5,IL6,CCR1,CASP1,CASP8,IGFBP5,GPR35,SELP,ATF3,…
GO:0065008	regulation of biological quality	341	2.16e-14	HK2,SERPINF1,CAR4,CCL3,LGALS9,SEMA6B,HPN,UBE2C,TCIRG1,SPI1,ANGPTL4,TGFB1,APOC2,HCK,CYP4F18,CP,BAX,GSTM7,STAT3,CACNA1B,BID,CCL24,HSPB1,SH2B2,HMOX1,AMPD3,TNFSF14,CDC20,CYBA,APRT,HAP1,CLIC1,BCL2L1,DIO2,GNAT2,TRPM2,TNFRSF13B,KDELR3,STEAP4,CSF1,LPL,STEAP1,HSPA8,PLEKHO1,NCF1,IL10,LAMP2,BIRC5,CTSA,ADORA2B,TRPV2,IKZF1,CCL4,SCN1B,PDK4,TNFAIP3,SRGN,PLEK,STC2,TNIP1,RTN4,AGR2,ACE,NOS2,DOC2B,CTC1,RDH12,TC2N,A…
GO:0042107	cytokine metabolic process	39	2.85e-14	IRF9,HSPB1,LBP,IL10,IRF1,IRF4,SYK,IL1RAP,LTB,TNF,RELA,IRF7,IL6,INPP5D,CARD9,NMI,IL1B,UBE2J1,TLR3,MYD88,MAST4,INHBB,EGR1,TLR4,IL18,THBS1,TLR8,TREM3,TREM1,TLR7,ZFP36,TLR1,TLR9,TICAM1,CCR2,TLR6,BCL3,CEBPB,PTAFR
GO:0044403	symbiosis, encompassing mutualism through parasitism	68	5.43e-14	TRIM25,CCL3,HPN,TGFB1,BCL2L1,APOBEC3,HSPA8,NCF1,LBP,IL10,SLPI,CCL4,TNIP1,RSAD2,TOP2A,CTSB,RIPK3,MX2,TAP2,TNF,FAM111A,P4HB,IFITM1,IFITM3,STAT1,GSN,STOM,BCL2L11,ZBP1,PTX3,ADAR,GBP3,GBP2,GBP9,CXCL5,CXCL1,CLEC5A,TRIM30A,TRIM21,CD209A,PLSCR1,PPIB,MYD88,OAS3,DPP4,CCL5,ISG15,PML,TAP1,ICAM1,GBP7,PCCA,TREM3,OASL1,PGLYRP4,TREM1,ZC3H12A,ZFP36,BST2,LRRC15,OAS1A,NOD2,IFITM2,PARP10,RNASEL,LGALS1,TRIM6,GBP6
GO:0043903	regulation of symbiosis, encompassing mutualism through parasitism	47	1.89e-12	TRIM25,CCL3,HPN,APOBEC3,HSPA8,LBP,IL10,SLPI,CCL4,RSAD2,TOP2A,MX2,TAP2,TNF,FAM111A,P4HB,IFITM1,IFITM3,STAT1,GSN,STOM,BCL2L11,PTX3,ADAR,CXCL5,CXCL1,TRIM30A,TRIM21,PLSCR1,PPIB,MYD88,OAS3,CCL5,ISG15,PML,TAP1,OASL1,ZC3H12A,ZFP36,BST2,OAS1A,NOD2,IFITM2,PARP10,RNASEL,LGALS1,TRIM6
GO:0048525	negative regulation of viral process	30	6.3e-12	TRIM25,CCL3,APOBEC3,SLPI,CCL4,RSAD2,MX2,TNF,FAM111A,IFITM1,IFITM3,STAT1,GSN,PTX3,ADAR,TRIM21,PLSCR1,OAS3,CCL5,ISG15,PML,OASL1,ZC3H12A,ZFP36,BST2,OAS1A,IFITM2,PARP10,RNASEL,TRIM6
GO:0050793	regulation of developmental process	248	5.05e-10	ITGB2,ITGA5,SERPINF1,CCL3,LGALS9,TIMP1,SEMA6B,HPN,SPI1,TGFB1,HCK,BAX,STAT3,CCL24,HSPB1,HMOX1,TNFSF14,CDC20,HAP1,CLIC1,BMP7,RARRES2,HYAL1,PHLDA2,WNT2,CSF1,LPL,PLEKHO1,IL10,TRPV2,IRF1,CCL9,SCN1B,TNFAIP3,LAMA2,CDK1,SRGN,STC2,RTN4,AGR2,ACE,LGMN,FOS,SFRP4,ASPN,SYK,PDLIM7,ERAP1,LECT1,OLFM4,EDNRB,DAB2,C6,COL14A1,PPARA,MYH9,NCKAP1L,IL1RAP,PDXDC1,HCLS1,CXADR,ADIPOQ,ADAMTS1,RUNX1,TMEM176A,THBS2,TNFRSF12A,X…
GO:0072593	reactive oxygen species metabolic process	49	1.51e-09	ITGB2,HK2,TGFB1,STAT3,CYBA,NCF1,IL10,NOXO1,PDK4,NOS2,AKR1C18,SYK,ARF4,CLU,RIPK3,CDKN1A,CBS,XDH,CYP1B1,AIF1,TNF,GBF1,NNT,IL6,NCF2,IL1B,PTX3,TLR2,CYR61,SESN2,CXCL1,KLRK1,TRIM30A,HP,PTGS2,VAV1,GADD45A,ICAM1,GCH1,TLR4,THBS1,TSPO,ZC3H12A,PID1,TICAM1,TLR6,NRROS,MT-ND2,VIMP
GO:0045937	positive regulation of phosphate metabolic process	129	1.35e-08	ITGA5,CCL3,LGALS9,TGFB1,LCP2,APOC2,STAT3,CD244,CCL24,CD44,RUNDC3A,MC5R,RELT,BMP7,RARRES2,ODAM,CSF1,GADD45B,MMP9,ADORA2B,CCL6,CCL4,CCL9,PLEK,ACE,NOS2,PIK3R5,MAP3K14,AKAP5,SYK,GPR65,CLU,EDNRB,DAB2,RIPK3,ANGPT1,NCKAP1L,HCLS1,ADIPOQ,ITSN1,GPD1,CDKN1A,XDH,MAP3K8,AIF1,TNF,CD74,FAS,VLDLR,RPS6KA4,ADAM8,IL6,CCR1,SLC11A1,HSPA5,CARD9,IL1B,TPX2,PTPN1,EFNA1,EGF,CKS1B,ARHGEF2,IQGAP3,CYR61,GLIPR2,TNFRSF1B,LRP8,…
GO:0051128	regulation of cellular component organization	226	1.98e-06	HK2,SERPINF1,KCNN3,CCL3,IFT20,SEMA6B,HPN,UBE2C,SPI1,TGFB1,APOC2,HCK,BAX,BID,CCL24,WISP1,TNFSF14,CDC20,CYBA,HAP1,BCL2L1,SERTAD1,BMP7,TRPM2,ODAM,HYAL1,PIEZO1,HSPA8,PLEKHO1,FCGR1,IL10,BIRC5,MMP9,TRPV2,CXCL16,SCN1B,APAF1,PLEK,DOCK2,RTN4,AGR2,ACE,DOC2B,CTC1,EVL,SFRP4,SYK,CTSL,GPR65,SKA3,OLFM4,CLU,DAB2,ANGPT1,COL14A1,MYH9,NCKAP1L,IL1RAP,MEFV,HCLS1,ADIPOQ,CDKN1A,CXCL13,PARP3,SLC17A9,THBS2,TNFRSF12A,TNF,…
GO:0044712	single-organism catabolic process	94	2.94e-06	TRIM25,HK2,PON1,PLA1A,APOC2,CYP4F18,STAT3,HMOX1,MMP8,GCAT,DERL3,RARRES2,ACAA1B,LPL,NCF1,MMP9,ARG1,HAL,ALDH1L2,UPP1,NOS2,SEL1L,AKR1C18,ALDH6A1,CTSB,OXCT1,PPARA,PYCRL,SDF2L1,ADIPOQ,GPD1,PLA2G7,CBS,XDH,CYP1B1,TNF,HSD17B4,CIDEA,ALDH3B1,CPT1A,LGALS12,MMP19,HK3,ACADL,NCF2,PHYH,HDC,IL1B,SAMHD1,ADAM15,UOX,UBE2J1,GALE,SESN2,AASS,AKR1B8,EDEM1,BCAT1,BCAT2,ACADSB,GPT2,HERPUD1,LIPC,BCKDHB,PKM,AMT,MGLL,GDPD5,A…
GO:0046209	nitric oxide metabolic process	20	1.87e-05	ITGB2,IL10,NOS2,CLU,CYP1B1,AIF1,TNF,IL6,IL1B,PTX3,TLR2,KLRK1,PTGS2,ICAM1,TLR4,TSPO,ZC3H12A,TICAM1,TLR6,VIMP
GO:0031960	response to corticosteroid	35	2.3e-05	SERPINF1,TGFB1,CYBA,IL10,ALDH3A1,ARG1,AKR1C18,FOS,CTSL,ADIPOQ,CDKN1A,AIF1,TNF,ANXA1,FAS,FOSL1,IL6,IL1RN,MDK,BCHE,PAPPA,ANXA3,SULT1A1,ACSBG1,PTGS2,KLF9,CCL2,ICAM1,EPHX1,ZFP36,PTAFR,CXCL2,MT-ND3,AGTR2,CCND1
GO:0042345	regulation of NF-kappaB import into nucleus	15	7.59e-05	TNFSF14,LITAF,TNF,IL1B,TLR2,TLR3,PTGS2,NLRP3,TLR4,IL18,ZC3H12A,TLR7,TLR9,BCL3,SPHK1
GO:0051092	positive regulation of NF-kappaB transcription factor activity	25	0.000116	TRIM25,ITGB2,TGFB1,CLU,RIPK3,IL1RAP,TNF,CAMK2A,RELA,ADAM8,IL1B,TLR2,ARHGEF2,CTH,TLR3,MYD88,NLRP3,MAP3K13,EDA2R,ICAM1,TLR4,TLR9,TICAM1,NOD2,SPHK1
GO:0001906	cell killing	22	0.000792	LGALS9,GZMB,FCGR1,NCF1,NOS2,RIPK3,TAP2,BCL2L11,CXCL5,CXCL1,KLRK1,CORO1A,VAV1,CCL2,PCCA,TREM3,TREM1,ARRB2,B2M,H2-K1,H2-T23,H2-D1
DAY 2	Term Name	# Genes	p-value	Genes list
GO:0002376	immune system process	288	1.53e-95	ITGB2,LGALS9,CFP,SPI1,TGFB1,LCP2,HCK,FCGRT,BAX,CTSE,CNN2,LY9,CD244,SH2B2,MEF2C,AMPD3,TNFSF14,CYBA,HFE,RELT,POU2F2,CCL8,RARRES2,TNFRSF13B,TNFAIP8L2,CYBB,CD48,CD5L,FCGR1,NCF1,LBP,FLI1,MMP9,DHX58,IKZF1,MB,CXCL16,CCL6,RAB32,PLEK,DOCK2,HAVCR2,MYO1G,PIK3CG,RSAD2,PECAM1,MAP3K14,FOS,LY86,SYK,CD180,CLU,TNFRSF10B,EDNRB,IRG1,FYB,RIPK3,NCKAP1L,MEFV,GSDMD,RETNLG,HCLS1,SAMSN1,CD86,PARP9,IFNAR2,CDKN1A,CXCL13,CL…
GO:0006955	immune response	204	6.91e-83	LGALS9,CFP,TGFB1,LCP2,HCK,FCGRT,BAX,LY9,CD244,SH2B2,MEF2C,TNFSF14,CYBA,HFE,RELT,POU2F2,CCL8,TNFRSF13B,TNFAIP8L2,CYBB,CD48,FCGR1,LBP,DHX58,CXCL16,CCL6,DOCK2,HAVCR2,MYO1G,RSAD2,MAP3K14,LY86,SYK,CD180,TNFRSF10B,IRG1,FYB,RIPK3,NCKAP1L,MEFV,GSDMD,SAMSN1,CD86,PARP9,IFNAR2,CXCL13,CLEC4N,TREM2,C3,TMEM173,AIF1,CSF1R,ANXA1,LPXN,IL33,PIK3AP1,ADAM8,IFITM1,IFITM3,IRF7,IL6,CCR1,SLC11A1,CXCR2,INPP5D,PTPRC,IFI20…
GO:0002682	regulation of immune system process	175	1.6e-64	LGALS9,CFP,SPI1,TGFB1,LCP2,FCGRT,BAX,CD244,SH2B2,MEF2C,TNFSF14,CYBA,HFE,RARRES2,TNFRSF13B,TNFAIP8L2,CD48,FCGR1,LBP,DHX58,HAVCR2,MYO1G,RSAD2,FOS,SYK,CD180,IRG1,FYB,RIPK3,NCKAP1L,HCLS1,SAMSN1,CD86,PARP9,CDKN1A,CXCL13,CLEC4N,TMEM176A,PLA2G7,TREM2,C3,TMEM173,AIF1,ANXA1,LPXN,IL33,PIK3AP1,ADAM8,IRF7,IL6,CCR1,SLC11A1,CXCR2,INPP5D,PTPRC,IFI202B,SELP,IL2RA,GSN,CARD9,ITGA4,RASSF2,IL1B,ZBP1,SAMHD1,TLR2,ECM1…
GO:0001775	cell activation	119	6.58e-36	ITGB2,LGALS9,TIMP1,SPI1,TGFB1,LCP2,APOE,BAX,LY9,CD244,MEF2C,TNFSF14,HFE,POU2F2,TNFRSF13B,TNFAIP8L2,CD48,LBP,IKZF1,PLEK,DOCK2,HAVCR2,RSAD2,EVL,SYK,CD180,CLU,RIPK3,NCKAP1L,SAMSN1,CD86,CDKN1A,AIF1,ANXA1,IL33,FERMT3,ADAM8,IL6,SLC11A1,CXCR2,INPP5D,SELP,IL2RA,APBB1IP,GSN,IL1B,TLR2,FGR,PPBP,PF4,LFNG,HSPH1,CLEC4E,CLEC4D,KLRK1,CLEC2I,TYROBP,CORO1A,IL4RA,CD37,ITGAL,SASH3,ELF4,WAS,BTK,IL2RG,FLNA,PSMB10,UBAS…
GO:0050900	leukocyte migration	70	1.67e-34	ITGB2,LGALS9,TGFB1,TNFSF14,CCL8,RARRES2,LBP,MMP9,CXCL16,CCL6,MYO1G,PECAM1,SYK,EDNRB,RIPK3,NCKAP1L,RETNLG,CXCL13,PLA2G7,AIF1,ANXA1,IL33,ADAM8,CCR1,CXCR2,SELP,ITGA4,IL1B,ECM1,CSF3R,SPP1,CXCL5,PPBP,PF4,CXCL1,KLRK1,PTPRO,CORO1A,MSN,MPP1,F7,RAC2,VAV1,CD300A,GPSM3,CCL12,CCL7,CCL2,P2RY12,ICAM1,SERPINE1,CAMK1D,CYP7B1,C3AR1,TREM1,S1PR1,FPR1,AMICA1,CCR2,C5AR1,LGALS3,CH25H,FPR2,CX3CR1,S100A8,S100A9,PTAFR,CX…
GO:0002764	immune response-regulating signaling pathway	62	3.59e-28	LCP2,FCGRT,BAX,SH2B2,MEF2C,CYBA,FCGR1,LBP,DHX58,HAVCR2,MYO1G,RSAD2,SYK,CD180,FYB,NCKAP1L,CD86,CLEC4N,LPXN,PIK3AP1,ADAM8,IRF7,PTPRC,CARD9,TLR2,CLEC4E,CLEC4D,KLRK1,CLEC2I,TRIM30A,WAS,BTK,CMTM3,PLSCR1,TLR13,CD300A,COLEC12,UNC93B1,THEMIS2,DDX60,PLCL2,RFTN1,TLR8,C3AR1,LAT2,KLHL6,TNIP3,TLR7,TLR1,TLR9,FPR1,C5AR1,CD14,FPR2,PRKCB,TICAM2,NFAM1,FCER1G,ARRB2,CD300LH,CLEC7A,BCL2A1D
GO:0007159	leukocyte cell-cell adhesion	73	7.48e-23	ITGB2,ITGA5,LGALS9,TGFB1,BAX,LY9,CD244,CD44,TNFSF14,HFE,TNFAIP8L2,CD48,DOCK2,HAVCR2,RSAD2,SYK,RIPK3,HAS2,NCKAP1L,CD86,AIF1,ANXA1,FERMT3,ADAM8,IL6,SLC11A1,SELP,IL2RA,APBB1IP,GSN,ITGA4,IL1B,LFNG,HSPH1,CLEC4E,CLEC4D,CLEC2I,CORO1A,IL4RA,ITGAL,SASH3,ELF4,WAS,MSN,IL2RG,PSMB10,RAC2,VAV1,CD300A,CCL2,ICAM1,IL18,HLX,PLA2G2D,CTLA2A,PIK3R6,CCDC88B,AMICA1,CCR2,LGALS3,SPN,BCL3,S100A8,S100A9,PTAFR,FCER1G,B2M,ZB…
GO:0030097	hemopoiesis	90	2.45e-18	LGALS9,SPI1,TGFB1,BAX,CNN2,LY9,MEF2C,POU2F2,TNFRSF13B,FLI1,IKZF1,MB,PLEK,DOCK2,RSAD2,FOS,SYK,RIPK3,NCKAP1L,HCLS1,CD86,TMEM176A,TREM2,CSF1R,ANXA1,ADAM8,IL6,CCR1,INPP5D,PIP4K2A,IL2RA,RASSF2,CSF3R,KCNAB2,PF4,CXCL1,LFNG,TMEM176B,CLEC5A,CLEC4E,CLEC4D,CLEC2I,TYROBP,IL4RA,SASH3,BTK,IL2RG,UBASH3B,ANXA2,PLSCR1,LYL1,VAV1,LIF,ISG15,ANLN,C1QC,CSF3,PLCL2,IL18,HLX,PLA2G2D,IRF8,ARL11,CTLA2A,PIK3R6,CD300LF,MLF1,…
GO:0045937	positive regulation of phosphate metabolic process	85	7.15e-10	ITGA5,LGALS9,TGFB1,LCP2,APOE,APOC2,CD244,CD44,MEF2C,HFE,RELT,CCL8,RARRES2,ABCA1,MMP9,CCL6,PLEK,HAVCR2,PIK3CG,PECAM1,PIK3R5,MAP3K14,SYK,GPR65,CLU,EDNRB,DAB2,RIPK3,NCKAP1L,HCLS1,GPD1,CDKN1A,TREM2,FGD2,XDH,C3,MAP3K8,AIF1,CSF1R,RPS6KA4,ADAM8,IL6,CCR1,SLC11A1,ZEB2,CARD9,RASSF2,IL1B,IL6RA,ARHGEF2,GLIPR2,TNFRSF1B,FABP3,FGR,PF4,HSPH1,PAK1,HPX,ADCY7,ANXA2,GNAI2,LIF,EDA2R,CD300A,MID1,CCL12,CCL7,CCL2,INHBB,…
GO:0051247	positive regulation of protein metabolic process	102	1.83e-08	ITGA5,LGALS9,TGFB1,LCP2,APOE,BAX,DNMT1,CD44,MEF2C,HFE,RELT,CCL8,RARRES2,CYBB,LBP,MMP9,CCL6,APAF1,HAVCR2,PIK3CG,PECAM1,PIK3R5,MAP3K14,SYK,CLU,TNFRSF10B,EDNRB,DAB2,RIPK3,NCKAP1L,MEFV,HCLS1,CDKN1A,TREM2,FGD2,XDH,C3,MAP3K8,AIF1,CSF1R,IL33,RPS6KA4,ADAM8,IL6,CCR1,SLC11A1,RASSF5,ZEB2,GSN,CARD9,RASSF2,IL1B,IL6RA,ARHGEF2,GLIPR2,TNFRSF1B,HSPH1,PAK1,HPX,TRIM30A,MSN,ANXA2,GNAI2,LIF,EDA2R,CD300A,MID1,CCL12,CC…
GO:0050764	regulation of phagocytosis	18	2.13e-07	TGFB1,HCK,CNN2,CYBA,FCGR1,DOCK2,SYK,NCKAP1L,C3,SLC11A1,IL1B,PTX3,FGR,CD300A,CCL2,CAMK1D,FCER1G,SIRPB1A
GO:0042107	cytokine metabolic process	21	2.07e-06	CYBB,LBP,SYK,IRF7,IL6,INPP5D,CARD9,IL1B,CLEC2I,INHBB,IL18,THBS1,TLR8,TREM1,TLR7,TLR1,TLR9,CCR2,SPN,BCL3,PTAFR
GO:0048872	homeostasis of number of cells	33	3.08e-06	SPI1,TGFB1,BAX,SH2B2,MEF2C,AMPD3,TNFRSF13B,IKZF1,MB,RIPK3,NCKAP1L,HCLS1,ANXA1,LIPA,IL6,CXCR2,INPP5D,IL2RA,RASSF2,CXCL5,CORO1A,SASH3,CCL2,ISG15,PIK3CD,CCR2,HMGB2,KLF2,BAK1,FCER1G,PIRB,B2M,MAFB
GO:0030036	actin cytoskeleton organization	49	3.38e-05	TGFB1,HCK,CNN2,SH2B2,MEF2C,TRPM2,MICAL1,PLEK,DOCK2,EVL,PDLIM7,LDB3,GPR65,PARVG,NCKAP1L,HCLS1,AIF1,CSF1R,ANXA1,GSN,ARHGEF2,SH3BGRL3,FGR,FSCN1,ARHGDIB,CLEC2I,CORO1A,PAK1,WAS,FLNA,KIF23,FHL3,RAC2,CASP4,ICAM1,CSF3,SPECC1,S1PR1,BST2,NRAP,TMSB4X,FES,FMNL1,S100A9,CAPG,RHOG,GAS2L3,WIPF1,TMSB10
GO:0044419	interspecies interaction between organisms	34	4.02e-05	TGFB1,APOE,NCF1,LBP,RSAD2,CTSB,RIPK3,FAM111A,IFITM1,IFITM3,GSN,STOM,ZBP1,PTX3,GBP3,GBP9,CXCL5,CXCL1,CLEC5A,TRIM30A,PLSCR1,OAS3,ISG15,TAP1,ICAM1,GBP7,IRF8,OASL1,TREM1,BST2,OAS1A,IFITM2,RNASEL,LGALS1
GO:0038094	Fc-gamma receptor signaling pathway	7	7.8e-05	FCGRT,FCGR1,MYO1G,CLEC4E,CLEC4D,WAS,FCER1G
GO:2000379	positive regulation of reactive oxygen species metabolic process	16	9.54e-05	ITGB2,TGFB1,CYBA,CLU,RIPK3,CDKN1A,XDH,AIF1,IL6,IL1B,PTX3,CXCL1,KLRK1,ICAM1,THBS1,KLF2
GO:2000116	regulation of cysteine-type endopeptidase activity	26	0.000312	BAX,CD44,TNFSF14,MMP9,DPEP1,MICAL1,APAF1,TNFRSF10B,MEFV,XDH,IL6,IFI202B,GSN,AIM2,HIP1,THBS1,PLAUR,SFN,S100A8,S100A9,BAK1,ARRB2,TNFAIP8,NAIP2,BCL2A1D,GM10031
GO:0001909	leukocyte mediated cytotoxicity	15	0.000441	LGALS9,FCGR1,NCF1,HAVCR2,RIPK3,CXCL5,CXCL1,KLRK1,CORO1A,VAV1,CCL2,TREM1,PIK3R6,ARRB2,B2M
GO:0045071	negative regulation of viral genome replication	11	0.000564	RSAD2,FAM111A,IFITM1,IFITM3,PLSCR1,OAS3,ISG15,OASL1,BST2,IFITM2,RNASEL
DAY 4	Term Name	# Genes	p-value	Genes list
GO:1903047	mitotic cell cycle process	37	2.93e-19	UBE2C,FOXM1,SPAG5,KIF20A,CDC20,POLE,NCAPG,BIRC5,CDK1,TOP2A,RACGAP1,INCENP,CENPF,NUSAP1,CASC5,KNSTRN,BUB1,TPX2,CCNA2,GPSM2,STMN1,CDCA8,CENPA,PLK1,MKI67,CCNB2,ASPM,KIF4,NCAPH,TACC3,CKAP2,NCAPD2,CCNB1,NCAPG2,CENPE,PSRC1,KIFC1
GO:0007067	mitotic nuclear division	29	1.35e-17	UBE2C,SPAG5,CDC20,NCAPG,BIRC5,CDK1,RACGAP1,INCENP,NUSAP1,CASC5,KNSTRN,BUB1,TPX2,CCNA2,CDCA8,CENPA,PLK1,MKI67,CCNB2,ASPM,KIF4,NCAPH,TACC3,NCAPD2,CCNB1,NCAPG2,CENPE,PSRC1,KIFC1
GO:0006952	defense response	40	1.05e-12	CLEC10A,CFP,APOE,CD163,CCL8,FCGR1,NCF1,LSP1,CCL6,SYK,PBK,TREM2,C3,CSF1R,IL33,PIK3AP1,FN1,FGR,TYROBP,IL4RA,ELF4,OAS2,C1QA,C1QB,UNC93B1,NOV,CTSS,C3AR1,APOBEC1,STAB1,ACKR2,ADAMTS12,CCR2,NRROS,TNFAIP6,C1RA,PTAFR,LYZ2,C4B,CFB
GO:0006955	immune response	32	5.29e-08	CFP,FCGRT,CCL8,FCGR1,CCL6,MYO1G,SYK,TREM2,C3,CSF1R,IL33,PIK3AP1,COL3A1,PTPRC,FGR,TYROBP,IL4RA,ELF4,OAS2,RAC2,C1QA,C1QB,UNC93B1,CTSS,C3AR1,CCR2,NRROS,C1RA,PTAFR,GP49A,C4B,CFB
GO:0030261	chromosome condensation	8	1.38e-07	NCAPG,CDK1,TOP2A,NUSAP1,NCAPH,NCAPD2,CCNB1,NCAPG2
GO:0050778	positive regulation of immune response	19	1.23e-06	CFP,FCGR1,MYO1G,SYK,C3,IL33,PIK3AP1,PTPRC,FGR,IL4RA,C1QA,C1QB,UNC93B1,C3AR1,CCR2,C1RA,PTAFR,C4B,CFB
GO:0032963	collagen metabolic process	9	2.73e-06	MMP14,COL1A1,MMP19,COL5A1,CTSK,TNXB,ADAMTS2,CTSS,MFAP4
GO:0051656	establishment of organelle localization	15	6.44e-05	SPAG5,BIRC5,SYK,CENPF,NUSAP1,GPSM2,CDCA8,FGR,CENPA,IL4RA,RAC2,CCNB1,CENPE,PSRC1,KIFC1
GO:0002275	myeloid cell activation involved in immune response	8	6.88e-05	SYK,IL33,FGR,TYROBP,IL4RA,RAC2,CCR2,PTAFR
GO:0009605	response to external stimulus	37	0.000102	MMP14,COL1A1,APOE,CCL8,FCGR1,NCF1,SPARC,LSP1,CCL6,SYK,PBK,FSTL1,TREM2,C3,CSF1R,IL33,PIK3AP1,COL3A1,STMN1,FGR,IL4RA,OAS2,RAC2,NOV,CTSS,C3AR1,APOBEC1,NBL1,CCNB1,STAB1,ACKR2,ADAMTS12,CCR2,NRROS,TNFAIP6,PTAFR,LYZ2
GO:0006956	complement activation	7	0.000145	CFP,C3,C1QA,C1QB,C1RA,C4B,CFB
GO:0016477	cell migration	26	0.000336	MMP14,COL1A1,APOE,CCL8,SPARC,CCL6,MYO1G,SYK,CSF1R,IL33,SDC3,COL3A1,FN1,COL5A1,FGR,RAC2,ASPM,LOXL2,NOV,C3AR1,NBL1,ADAMTS12,CCR2,TNFAIP6,CD248,PTAFR
GO:0043300	regulation of leukocyte degranulation	6	0.000707	SYK,FGR,IL4RA,RAC2,CCR2,PTAFR
DAY 5	Term Name	# Genes	p-value	Genes list
GO:0030198	extracellular matrix organization	35	2.43e-26	COL18A1,COL1A1,LTBP2,COL5A3,FBLN1,SULF2,SULF1,LAMA4,PXDN,HAS2,COL14A1,CCDC80,CYP1B1,LOX,MMP19,COL5A2,COL3A1,COL5A1,POSTN,COL11A1,SFRP2,FSCN1,COL1A2,ELN,MFAP5,TNXB,ANTXR1,LOXL2,LUM,ADAMTS2,OLFML2B,CTSS,SH3PXD2B,MFAP4,SERPINH1
GO:0001944	vasculature development	47	3.18e-21	ITGB2,ITGA5,MMP14,COL18A1,COL1A1,LTBP1,APOE,SULF1,SPARC,LAMA4,IGF1,TNFAIP2,SYK,HAS2,CCDC80,THBS2,CYP1B1,C3,LOX,PCSK5,MMP19,COL3A1,FN1,PRRX1,COL5A1,HC,SFRP2,ECM1,COL1A2,MMP2,CDH13,CDH5,LOXL1,TGFBR2,ANTXR1,LOXL2,SERPINE1,THBS1,C3AR1,STAB1,CCR2,C5AR1,GJA1,GJA5,COL8A1,HEG1,SOX4
GO:0022610	biological adhesion	70	1.77e-19	ITGB2,ITGA5,MMP14,COL6A1,COL18A1,COL1A1,COL5A3,WISP1,FBLN1,PTPRS,SULF1,LAMA4,IGF1,COL6A2,SYK,VCAN,HAS2,COL14A1,CCDC80,THBS2,CYP1B1,COL3A1,FN1,SERPINE2,TAGLN2,SELP,TNN,COL5A1,FBN1,CD93,POSTN,VCAM1,THBS3,TNC,CSF3R,FSCN1,IL4RA,MSN,CDH11,CDH13,CDH5,COL12A1,TGFBR2,TNXB,ANTXR1,CD276,ANLN,CLCA2,ICAM1,SERPINE1,SPON1,NCAM1,THBS1,COL16A1,STAB1,MFAP4,ADAMTS12,AMICA1,CCR2,LRRC15,TNFAIP6,ADAM12,PTAFR,MSLN,FBL…
GO:0030199	collagen fibril organization	15	2.32e-16	COL1A1,COL14A1,CYP1B1,LOX,COL5A2,COL3A1,COL5A1,COL11A1,SFRP2,COL1A2,TNXB,LOXL2,LUM,ADAMTS2,SERPINH1
GO:0051674	localization of cell	55	4.33e-14	ITGB2,ITGA5,MMP14,TIMP1,COL18A1,COL1A1,APOE,FBLN1,CCL8,SULF1,PLTP,SPARC,LAMA4,IGF1,SYK,HAS2,CCDC80,CYP1B1,PDGFRB,CSF1R,COL3A1,FN1,SELP,TNN,COL5A1,HC,POSTN,DCLK1,VCAM1,SFRP2,ECM1,CSF3R,FSCN1,MSN,PLAT,CDH13,TGFBR2,ASPM,LOXL2,ANLN,ICAM1,SERPINE1,THBS1,C3AR1,NBL1,ADAMTS12,AMICA1,CCR2,C5AR1,GJA1,LRRC15,TNFAIP6,CD248,PTAFR,UNC5C
GO:0048870	cell motility	55	4.33e-14	ITGB2,ITGA5,MMP14,TIMP1,COL18A1,COL1A1,APOE,FBLN1,CCL8,SULF1,PLTP,SPARC,LAMA4,IGF1,SYK,HAS2,CCDC80,CYP1B1,PDGFRB,CSF1R,COL3A1,FN1,SELP,TNN,COL5A1,HC,POSTN,DCLK1,VCAM1,SFRP2,ECM1,CSF3R,FSCN1,MSN,PLAT,CDH13,TGFBR2,ASPM,LOXL2,ANLN,ICAM1,SERPINE1,THBS1,C3AR1,NBL1,ADAMTS12,AMICA1,CCR2,C5AR1,GJA1,LRRC15,TNFAIP6,CD248,PTAFR,UNC5C
GO:0006950	response to stress	87	1.23e-11	ITGB2,ITGA5,MMP14,TIMP1,UHRF1,COL18A1,COL1A1,FOXM1,APOE,FBLN1,SULF2,CCL8,SPARC,LSP1,CDK1,IGF1,PXDN,SYK,CLU,HAS2,FSTL1,CLEC4N,TREM2,CYP1B1,C3,LOX,PDGFRB,CSF1R,LIPA,PIK3AP1,COL3A1,FN1,SERPINE2,SELP,PRRX1,COL5A1,HC,ZBP1,ECT2,POSTN,VCAM1,SFRP2,ECM1,TNC,GPX7,PLAC8,OASL2,BCAT1,CD19,IL4RA,TRIM30A,MKI67,PLAT,MMP2,PLOD2,TGFBR2,OAS2,TNXB,LOXL2,IFIT1,SCARA3,CD276,C1QA,ICAM1,SERPINE1,CTSS,THBS1,TLR8,C3AR1,AP…
GO:0007166	cell surface receptor signaling pathway	69	2.7e-10	ITGB2,ITGA5,MMP14,TIMP1,COL1A1,LTBP1,WISP1,SULF2,CCL8,ADAM19,SULF1,IGF1,SHC2,LGMN,SFRP4,ASPN,SYK,GDF10,BMP1,OSMR,CLEC4N,TREM2,FBN2,PDGFRB,CSF1R,COL3A1,SERPINE2,PTPRC,PRRX1,VIM,FBN1,ZBP1,POSTN,SFRP2,ECM1,CSF3R,HTRA3,COL1A2,TSPAN11,CD19,IL4RA,DKK3,BGN,PLAT,CDH13,CDH5,CMTM3,TGFBR2,ASPM,GPC1,CPZ,ICAM1,SERPINE1,PMEPA1,HIP1,THBS1,C3AR1,NBL1,NREP,ADAMTS12,CCR2,C5AR1,LRRC15,ADAM12,PTAFR,UNC5C,CSF2RB,CSF2…
GO:0051240	positive regulation of multicellular organismal process	52	5.09e-10	ITGB2,ITGA5,MMP14,COL1A1,APOE,SULF2,SULF1,SPARC,CDK1,IGF1,SYK,CLU,BMP1,HAS2,CLEC4N,THBS2,CYP1B1,C3,FBN2,PDGFRB,CSF1R,FN1,SERPINE2,SELP,HC,ECT2,POSTN,SFRP2,IQGAP3,ECM1,IL4RA,TGFBR2,ASPM,LOXL2,GPC1,CD276,LUM,ICAM1,SERPINE1,THBS1,TLR8,C3AR1,NBL1,CCNB1,CCR2,C5AR1,GJA1,PTAFR,GJA5,C1QTNF3,ZBTB16,HEG1
GO:0010033	response to organic substance	76	7.62e-10	MMP14,COL6A1,TIMP1,COL1A1,LTBP1,SULF2,CCL8,SULF1,CDC6,SPARC,CDK1,IGF1,COL6A2,ASPN,SYK,GDF10,CLU,BMP1,OSMR,HAS2,TREM2,CYP1B1,LOX,FBN2,PDGFRB,CSF1R,MMP19,COL5A2,COL3A1,SELP,FBN1,ZBP1,POSTN,VCAM1,SFRP2,IQGAP3,ECM1,TNC,CSF3R,HTRA3,COL1A2,IL4RA,MKI67,MSN,BGN,MMP2,CDH13,CDH5,LOXL1,ADAMTS7,TGFBR2,GPC1,IFIT1,LUM,ICAM1,SERPINE1,PMEPA1,CTSS,THBS1,APOBEC1,COL16A1,NBL1,CCNB1,NREP,RBP1,ADAMTS12,CCR2,C5AR1,GJA…
GO:0071310	cellular response to organic substance	62	9.01e-10	COL6A1,COL1A1,LTBP1,SULF2,CCL8,SULF1,CDC6,SPARC,IGF1,ASPN,SYK,GDF10,BMP1,OSMR,HAS2,TREM2,CYP1B1,FBN2,PDGFRB,CSF1R,COL5A2,COL3A1,SELP,FBN1,ZBP1,POSTN,VCAM1,SFRP2,IQGAP3,ECM1,TNC,CSF3R,HTRA3,COL1A2,IL4RA,MSN,BGN,MMP2,CDH13,CDH5,ADAMTS7,TGFBR2,GPC1,IFIT1,ICAM1,SERPINE1,PMEPA1,CTSS,THBS1,APOBEC1,COL16A1,NBL1,CCNB1,NREP,ADAMTS12,CCR2,LRRC15,RAB31,PTAFR,CSF2RB,CSF2RB2,SOX4
GO:0002682	regulation of immune system process	43	3.09e-09	MMP14,IGF1,SYK,CLEC4N,TREM2,C3,PIK3AP1,COL3A1,PTPRC,SELP,HC,FBN1,ZBP1,VCAM1,ECM1,CSF3R,CD19,IL4RA,TRIM30A,MSN,MMP2,CMTM3,TGFBR2,IFIT1,CD276,C1QA,ICAM1,SERPINE1,CD84,LRRC17,THBS1,TLR8,C3AR1,NBL1,RBP1,CCR2,C5AR1,C1RA,PTAFR,ZBTB16,C4B,CFB,LRRC32
GO:0035987	endodermal cell differentiation	10	2.66e-07	ITGA5,MMP14,COL6A1,COL5A2,FN1,COL5A1,COL11A1,MMP2,COL12A1,COL8A1
GO:0009966	regulation of signal transduction	65	2.8e-07	MMP14,TIMP1,COL1A1,FOXM1,APOE,FBLN1,SULF2,CCL8,SULF1,IGF1,SHC2,LGMN,SFRP4,ASPN,SYK,GDF10,CLU,BMP1,CLEC4N,TREM2,CYP1B1,C3,FBN2,PDGFRB,CSF1R,HELLS,PIK3AP1,COL3A1,FN1,SERPINE2,RGS16,SELP,PRRX1,RGS5,FBN1,ZBP1,ECT2,POSTN,SFRP2,IQGAP3,ECM1,HTRA3,DKK3,TRIM30A,BGN,CDH13,CMTM3,TNXB,ASPM,GPC1,PRKCDBP,ICAM1,SERPINE1,PMEPA1,RGS4,HIP1,THBS1,NBL1,NREP,ADAMTS12,C5AR1,GJA1,LRRC15,C1QTNF3,SOX4
GO:0051241	negative regulation of multicellular organismal process	39	3.03e-07	TIMP1,APOE,SULF1,SPARC,IGF1,LGMN,ASPN,GDF10,THBS2,COL5A2,COL3A1,FN1,SERPINE2,UCMA,VIM,COL5A1,FBN1,SFRP2,ECM1,PLAC8,IL4RA,TRIM30A,ADAMTS7,TGFBR2,ASPM,CD276,SERPINE1,CD84,LRRC17,THBS1,LRP1,STAB1,ADAMTS12,CCR2,GJA1,GJA5,C1QTNF3,ZBTB16,LRRC32
GO:0006508	proteolysis	45	0.000299	MMP14,TIMP1,UHRF1,APOE,FBLN1,ADAMTS4,ADAM19,AEBP1,LGMN,CLU,BMP1,C3,TPSAB1,PCSK5,MMP19,FN1,SERPINE2,HC,PRSS12,SFRP2,ECM1,CTSK,MMP23,HTRA3,PLAT,TENM3,MMP2,ADAMTS7,ANTXR1,ADAMTS2,CPZ,CLCA2,SERPINE1,CTSS,HIP1,THBS1,ADAMTS12,COL6A3,ADAM12,C1RA,ESPL1,WFDC17,SERPINH1,C4B,CFB
DAY 1 and 2	Term Name	# Genes	p-value	Genes list
GO:0002376	immune system process	225	4.91e-80	ITGB2,LGALS9,CFP,SPI1,TGFB1,LCP2,HCK,BAX,CD244,SH2B2,AMPD3,TNFSF14,CYBA,RELT,RARRES2,TNFRSF13B,TNFAIP8L2,CD48,FCGR1,NCF1,LBP,FLI1,MMP9,DHX58,IKZF1,CXCL16,CCL6,RAB32,PLEK,DOCK2,MYO1G,RSAD2,MAP3K14,FOS,SYK,CD180,CLU,TNFRSF10B,EDNRB,IRG1,FYB,RIPK3,NCKAP1L,MEFV,GSDMD,RETNLG,HCLS1,SAMSN1,PARP9,CDKN1A,CXCL13,CLEC4N,TMEM176A,PLA2G7,MAP3K8,TAPBP,PSMB8,TMEM173,AIF1,ANXA1,LPXN,IL33,PIK3AP1,ADAM8,IFITM1,IFI…
GO:0006955	immune response	165	4.26e-73	LGALS9,CFP,TGFB1,LCP2,HCK,BAX,CD244,SH2B2,TNFSF14,CYBA,RELT,TNFRSF13B,TNFAIP8L2,CD48,FCGR1,LBP,DHX58,CXCL16,CCL6,DOCK2,MYO1G,RSAD2,MAP3K14,SYK,CD180,TNFRSF10B,IRG1,FYB,RIPK3,NCKAP1L,MEFV,GSDMD,SAMSN1,PARP9,CXCL13,CLEC4N,TMEM173,AIF1,ANXA1,LPXN,IL33,PIK3AP1,ADAM8,IFITM1,IFITM3,IRF7,IL6,CCR1,SLC11A1,CXCR2,INPP5D,PTPRC,IFI202B,MRC1,APBB1IP,LCN2,CARD9,IL1F5,IL1B,ZBP1,SAMHD1,PTX3,TLR2,ARHGEF2,ECM1,GBP…
GO:0002682	regulation of immune system process	136	1.76e-52	LGALS9,CFP,SPI1,TGFB1,LCP2,BAX,CD244,SH2B2,TNFSF14,CYBA,RARRES2,TNFRSF13B,TNFAIP8L2,CD48,FCGR1,LBP,DHX58,MYO1G,RSAD2,FOS,SYK,CD180,IRG1,FYB,RIPK3,NCKAP1L,HCLS1,SAMSN1,PARP9,CDKN1A,CXCL13,CLEC4N,TMEM176A,PLA2G7,TMEM173,AIF1,ANXA1,LPXN,IL33,PIK3AP1,ADAM8,IRF7,IL6,CCR1,SLC11A1,CXCR2,INPP5D,PTPRC,IFI202B,SELP,GSN,CARD9,IL1B,ZBP1,SAMHD1,TLR2,ECM1,CSF3R,FGR,CXCL5,PPBP,PF4,CXCL1,TMEM176B,CLEC4E,CLEC4D,K…
GO:0050900	leukocyte migration	61	6.75e-34	ITGB2,LGALS9,TGFB1,TNFSF14,RARRES2,LBP,MMP9,CXCL16,CCL6,MYO1G,SYK,EDNRB,RIPK3,NCKAP1L,RETNLG,CXCL13,PLA2G7,AIF1,ANXA1,IL33,ADAM8,CCR1,CXCR2,SELP,IL1B,ECM1,CSF3R,SPP1,CXCL5,PPBP,PF4,CXCL1,KLRK1,CORO1A,MSN,F7,RAC2,VAV1,CD300A,GPSM3,CCL12,CCL7,CCL2,ICAM1,SERPINE1,CYP7B1,C3AR1,TREM1,FPR1,AMICA1,CCR2,C5AR1,LGALS3,CH25H,FPR2,S100A8,S100A9,PTAFR,CXCL2,FCER1G,CNR2
GO:0002764	immune response-regulating signaling pathway	48	4.45e-22	LCP2,BAX,SH2B2,CYBA,FCGR1,LBP,DHX58,MYO1G,RSAD2,SYK,CD180,FYB,NCKAP1L,CLEC4N,LPXN,PIK3AP1,ADAM8,IRF7,PTPRC,CARD9,TLR2,CLEC4E,CLEC4D,KLRK1,TRIM30A,WAS,BTK,PLSCR1,TLR13,CD300A,UNC93B1,THEMIS2,DDX60,TLR8,C3AR1,LAT2,TNIP3,TLR7,TLR1,TLR9,FPR1,C5AR1,CD14,FPR2,NFAM1,FCER1G,ARRB2,CLEC7A
GO:0007159	leukocyte cell-cell adhesion	58	2.42e-19	ITGB2,ITGA5,LGALS9,TGFB1,BAX,CD244,CD44,TNFSF14,TNFAIP8L2,CD48,DOCK2,RSAD2,SYK,RIPK3,NCKAP1L,AIF1,ANXA1,FERMT3,ADAM8,IL6,SLC11A1,SELP,APBB1IP,GSN,IL1B,LFNG,CLEC4E,CLEC4D,CORO1A,IL4RA,ITGAL,SASH3,ELF4,WAS,MSN,IL2RG,PSMB10,RAC2,VAV1,CD300A,CCL2,ICAM1,IL18,PLA2G2D,CTLA2A,CCDC88B,AMICA1,CCR2,LGALS3,BCL3,S100A8,S100A9,PTAFR,FCER1G,B2M,LGALS1,TREML2,SLFN1
GO:0010562	positive regulation of phosphorus metabolic process	64	1.92e-07	ITGA5,LGALS9,TGFB1,LCP2,APOC2,CD244,CD44,RELT,RARRES2,MMP9,CCL6,PLEK,PIK3R5,MAP3K14,SYK,GPR65,CLU,EDNRB,DAB2,RIPK3,NCKAP1L,HCLS1,GPD1,CDKN1A,XDH,MAP3K8,AIF1,RPS6KA4,ADAM8,IL6,CCR1,SLC11A1,CARD9,IL1B,ARHGEF2,GLIPR2,TNFRSF1B,FGR,PF4,HPX,ANXA2,GNAI2,LIF,EDA2R,CD300A,MID1,CCL12,CCL7,CCL2,INHBB,ICAM1,CSF3,GDF15,IL18,THBS1,TLR1,TLR9,PLAUR,C5AR1,PTAFR,SCIMP,ARRB2,CHIL1,PSRC1
GO:0044419	interspecies interaction between organisms	32	2.24e-07	TGFB1,NCF1,LBP,RSAD2,CTSB,RIPK3,FAM111A,IFITM1,IFITM3,GSN,STOM,ZBP1,PTX3,GBP3,GBP9,CXCL5,CXCL1,CLEC5A,TRIM30A,PLSCR1,OAS3,ISG15,TAP1,ICAM1,GBP7,OASL1,TREM1,BST2,OAS1A,IFITM2,RNASEL,LGALS1
GO:0001934	positive regulation of protein phosphorylation	56	9.22e-07	ITGA5,LGALS9,TGFB1,LCP2,CD44,RELT,RARRES2,MMP9,CCL6,PIK3R5,MAP3K14,SYK,CLU,EDNRB,DAB2,RIPK3,NCKAP1L,HCLS1,CDKN1A,XDH,MAP3K8,AIF1,RPS6KA4,ADAM8,IL6,CCR1,SLC11A1,CARD9,IL1B,ARHGEF2,GLIPR2,TNFRSF1B,HPX,ANXA2,GNAI2,LIF,EDA2R,CD300A,MID1,CCL12,CCL7,CCL2,INHBB,ICAM1,CSF3,GDF15,IL18,THBS1,TLR1,TLR9,PLAUR,C5AR1,SCIMP,ARRB2,CHIL1,PSRC1
GO:0050764	regulation of phagocytosis	15	1.7e-06	TGFB1,HCK,CYBA,FCGR1,DOCK2,SYK,NCKAP1L,SLC11A1,IL1B,PTX3,FGR,CD300A,CCL2,FCER1G,SIRPB1A
GO:0042107	cytokine metabolic process	18	3.18e-06	LBP,SYK,IRF7,IL6,INPP5D,CARD9,IL1B,INHBB,IL18,THBS1,TLR8,TREM1,TLR7,TLR1,TLR9,CCR2,BCL3,PTAFR
GO:0001776	leukocyte homeostasis	17	3.7e-06	TGFB1,BAX,SH2B2,TNFRSF13B,RIPK3,NCKAP1L,ANXA1,IL6,CXCR2,CXCL5,CORO1A,CCL2,PIK3CD,CCR2,BAK1,FCER1G,PIRB
GO:2000379	positive regulation of reactive oxygen species metabolic process	15	9.82e-06	ITGB2,TGFB1,CYBA,CLU,RIPK3,CDKN1A,XDH,AIF1,IL6,IL1B,PTX3,CXCL1,KLRK1,ICAM1,THBS1
GO:0048514	blood vessel morphogenesis	38	1.63e-05	ITGB2,ITGA5,SPI1,TGFB1,BAX,HYAL1,TNFAIP2,SYK,TNFRSF12A,XDH,CYP1B1,SAT1,MMP19,ADAM8,NRP2,CXCR2,IL1B,ECM1,PF4,FLNA,MCAM,ANXA2,CCL12,CCL2,TGFBI,LRG1,SERPINE1,IL18,THBS1,C3AR1,STAB1,CCR2,C5AR1,JUNB,BAK1,CXCL17,CHIL1,ECSCR
GO:0045071	negative regulation of viral genome replication	11	2.27e-05	RSAD2,FAM111A,IFITM1,IFITM3,PLSCR1,OAS3,ISG15,OASL1,BST2,IFITM2,RNASEL
GO:0038094	Fc-gamma receptor signaling pathway	6	0.000448	FCGR1,MYO1G,CLEC4E,CLEC4D,WAS,FCER1G
GO:0001909	leukocyte mediated cytotoxicity	13	0.000468	LGALS9,FCGR1,NCF1,RIPK3,CXCL5,CXCL1,KLRK1,CORO1A,VAV1,CCL2,TREM1,ARRB2,B2M
GO:0042993	positive regulation of transcription factor import into nucleus	10	0.000764	TNFSF14,HCLS1,TMEM173,IL1B,TLR2,FLNA,CSF3,IL18,TLR7,TLR9
DAY 1 and 4	Term Name	# Genes	p-value	Genes list
GO:1903047	mitotic cell cycle process	23	7.78e-13	UBE2C,SPAG5,KIF20A,CDC20,NCAPG,BIRC5,CDK1,TOP2A,RACGAP1,CENPF,NUSAP1,BUB1,TPX2,CCNA2,PLK1,MKI67,CCNB2,ASPM,KIF4,CKAP2,CCNB1,CENPE,PSRC1
GO:0007067	mitotic nuclear division	19	1.44e-12	UBE2C,SPAG5,CDC20,NCAPG,BIRC5,CDK1,RACGAP1,NUSAP1,BUB1,TPX2,CCNA2,PLK1,MKI67,CCNB2,ASPM,KIF4,CCNB1,CENPE,PSRC1
GO:0007059	chromosome segregation	16	3.91e-11	UBE2C,SPAG5,CDC20,NCAPG,BIRC5,TOP2A,RACGAP1,CENPF,NUSAP1,BUB1,PLK1,MKI67,KIF4,CCNB1,CENPE,PSRC1
GO:0000819	sister chromatid segregation	13	6.85e-11	UBE2C,SPAG5,CDC20,NCAPG,TOP2A,RACGAP1,NUSAP1,BUB1,PLK1,KIF4,CCNB1,CENPE,PSRC1
GO:0051301	cell division	19	1.55e-10	UBE2C,SPAG5,KIF20A,CDC20,BIRC5,CDK1,TOP2A,RACGAP1,NUSAP1,TPX2,CCNA2,PLK1,CCNB2,ASPM,KIF4,CKAP2,PRC1,CCNB1,PSRC1
GO:0006952	defense response	26	8.09e-10	CLEC10A,CFP,FCGR1,NCF1,LSP1,CCL6,SYK,PBK,IL33,PIK3AP1,FGR,TYROBP,IL4RA,ELF4,OAS2,UNC93B1,CTSS,C3AR1,APOBEC1,STAB1,ADAMTS12,CCR2,NRROS,TNFAIP6,PTAFR,CFB
GO:0007051	spindle organization	10	3.03e-07	SPAG5,CDC20,BIRC5,RACGAP1,TPX2,PLK1,ASPM,KIF4,CCNB1,PSRC1
GO:0006955	immune response	22	3.88e-07	CFP,FCGR1,CCL6,MYO1G,SYK,IL33,PIK3AP1,PTPRC,FGR,TYROBP,IL4RA,ELF4,OAS2,RAC2,UNC93B1,CTSS,C3AR1,CCR2,NRROS,PTAFR,GP49A,CFB
GO:0002886	regulation of myeloid leukocyte mediated immunity	7	4.16e-07	FCGR1,SYK,FGR,IL4RA,RAC2,CCR2,PTAFR
GO:0002275	myeloid cell activation involved in immune response	8	5.65e-07	SYK,IL33,FGR,TYROBP,IL4RA,RAC2,CCR2,PTAFR
GO:0051640	organelle localization	12	0.000161	SPAG5,BIRC5,SYK,CENPF,NUSAP1,FGR,IL4RA,RAC2,ASPM,CCNB1,CENPE,PSRC1
GO:0030261	chromosome condensation	5	0.000438	NCAPG,CDK1,TOP2A,NUSAP1,CCNB1
DAY 1 and 5	Term Name	# Genes	p-value	Genes list
GO:0006952	defense response	31	5.36e-11	ITGB2,LSP1,SYK,CLEC4N,PIK3AP1,SELP,HC,ZBP1,ECM1,PLAC8,OASL2,IL4RA,TRIM30A,OAS2,IFIT1,ICAM1,SERPINE1,CTSS,THBS1,TLR8,C3AR1,APOBEC1,STAB1,ADAMTS12,CCR2,C5AR1,GJA1,SPACA3,TNFAIP6,PTAFR,CFB
GO:0051239	regulation of multicellular organismal process	42	3.95e-10	ITGB2,ITGA5,TIMP1,CDK1,LGMN,SFRP4,ASPN,SYK,CLU,COL14A1,CLEC4N,THBS2,CYP1B1,FBN2,SELP,CENPF,UCMA,VIM,HC,IQGAP3,ECM1,CSF3R,PLAC8,IL4RA,TRIM30A,ASPM,ICAM1,SERPINE1,CD84,LRRC17,THBS1,LRP1,TLR8,C3AR1,CCNB1,STAB1,MFAP4,ADAMTS12,CCR2,C5AR1,GJA1,PTAFR
GO:0002376	immune system process	35	4.37e-08	ITGB2,SYK,CLU,CLEC4N,PIK3AP1,PTPRC,SELP,HC,ZBP1,ECM1,CSF3R,OASL2,MFAP5,IL4RA,TRIM30A,MSN,ITM2A,OAS2,IFIT1,ANLN,ICAM1,SERPINE1,CD84,CTSS,LRRC17,THBS1,TLR8,C3AR1,APOBEC1,AMICA1,CCR2,C5AR1,PTAFR,SOX4,CFB
GO:0022610	biological adhesion	30	1.1e-07	ITGB2,ITGA5,WISP1,SYK,VCAN,COL14A1,THBS2,CYP1B1,TAGLN2,SELP,CD93,CSF3R,FSCN1,IL4RA,MSN,CDH11,ANLN,CLCA2,ICAM1,SERPINE1,THBS1,STAB1,MFAP4,ADAMTS12,AMICA1,CCR2,LRRC15,TNFAIP6,PTAFR,SOX4
GO:0050900	leukocyte migration	14	2.81e-07	ITGB2,SYK,SELP,HC,ECM1,CSF3R,MSN,ICAM1,SERPINE1,C3AR1,AMICA1,CCR2,C5AR1,PTAFR
GO:0048514	blood vessel morphogenesis	17	6.26e-07	ITGB2,ITGA5,TNFAIP2,SYK,THBS2,CYP1B1,MMP19,HC,ECM1,SERPINE1,THBS1,C3AR1,STAB1,CCR2,C5AR1,GJA1,SOX4
GO:2000026	regulation of multicellular organismal development	30	6.87e-07	ITGB2,ITGA5,TIMP1,CDK1,SFRP4,ASPN,SYK,COL14A1,THBS2,CYP1B1,FBN2,CENPF,VIM,HC,IQGAP3,ECM1,CSF3R,IL4RA,ASPM,SERPINE1,LRRC17,THBS1,LRP1,C3AR1,CCNB1,STAB1,ADAMTS12,CCR2,C5AR1,GJA1
GO:0045765	regulation of angiogenesis	12	1.13e-06	ITGB2,ITGA5,THBS2,CYP1B1,HC,ECM1,SERPINE1,THBS1,C3AR1,STAB1,CCR2,C5AR1
GO:0048583	regulation of response to stimulus	40	4.33e-06	TIMP1,LGMN,SFRP4,ASPN,SYK,CLU,COL14A1,CLEC4N,CYP1B1,FBN2,PIK3AP1,PTPRC,RGS16,SELP,HC,ZBP1,IQGAP3,ECM1,HTRA3,IL4RA,TRIM30A,ASPM,IFIT1,ICAM1,SERPINE1,CD84,CTSS,HIP1,THBS1,TLR8,C3AR1,ADAMTS12,CCR2,C5AR1,GJA1,LRRC15,TNFAIP6,PTAFR,SOX4,CFB
GO:0002684	positive regulation of immune system process	19	4.77e-06	SYK,CLEC4N,PIK3AP1,PTPRC,SELP,HC,ZBP1,IL4RA,TRIM30A,ICAM1,SERPINE1,CD84,THBS1,TLR8,C3AR1,CCR2,C5AR1,PTAFR,CFB
GO:0009605	response to external stimulus	31	7.77e-06	LSP1,SYK,CLU,CLEC4N,PIK3AP1,SELP,HC,ZBP1,CSF3R,PLAC8,OASL2,IL4RA,OAS2,IFIT1,ICAM1,SERPINE1,CTSS,THBS1,TLR8,C3AR1,APOBEC1,CCNB1,STAB1,ADAMTS12,AMICA1,CCR2,C5AR1,GJA1,SPACA3,TNFAIP6,PTAFR
GO:0045766	positive regulation of angiogenesis	9	1.3e-05	ITGB2,ITGA5,CYP1B1,HC,ECM1,SERPINE1,THBS1,C3AR1,C5AR1
GO:0070887	cellular response to chemical stimulus	33	3.36e-05	CDK1,ASPN,SYK,OSMR,CYP1B1,FBN2,SELP,HC,ZBP1,IQGAP3,ECM1,CSF3R,HTRA3,IL4RA,MSN,IFIT1,ICAM1,SERPINE1,CTSS,THBS1,C3AR1,APOBEC1,CCNB1,ADAMTS12,AMICA1,CCR2,C5AR1,LRRC15,RAB31,PTAFR,CSF2RB,CSF2RB2,SOX4
GO:0007166	cell surface receptor signaling pathway	32	4.67e-05	ITGB2,ITGA5,TIMP1,WISP1,LGMN,SFRP4,ASPN,SYK,OSMR,CLEC4N,FBN2,PTPRC,VIM,ZBP1,ECM1,CSF3R,HTRA3,IL4RA,ASPM,ICAM1,SERPINE1,HIP1,THBS1,C3AR1,ADAMTS12,CCR2,C5AR1,LRRC15,PTAFR,CSF2RB,CSF2RB2,SOX4
GO:0071345	cellular response to cytokine stimulus	16	5.19e-05	ASPN,SYK,OSMR,SELP,ZBP1,ECM1,CSF3R,IL4RA,IFIT1,ICAM1,THBS1,ADAMTS12,CCR2,LRRC15,CSF2RB,CSF2RB2
GO:0008283	cell proliferation	26	0.000944	TIMP1,CDK1,SFRP4,SYK,CLU,OSMR,CYP1B1,BUB1,IQGAP3,ECM1,PLAC8,IL4RA,MKI67,ASPM,PRC1,THBS1,LRP1,APOBEC1,CCNB1,AMICA1,CCR2,C5AR1,GJA1,PTAFR,SOX4,CFB
DAY 2 and 4	Term Name	# Genes	p-value	Genes list
GO:0006952	defense response	32	1e-16	CFP,APOE,CD163,CCL8,FCGR1,NCF1,LSP1,CCL6,SYK,TREM2,C3,CSF1R,IL33,PIK3AP1,FGR,TYROBP,IL4RA,ELF4,OAS2,C1QA,C1QB,UNC93B1,CTSS,C3AR1,APOBEC1,STAB1,CCR2,NRROS,C1RA,PTAFR,LYZ2,CFB
GO:0006955	immune response	30	1.14e-15	CFP,FCGRT,CCL8,FCGR1,CCL6,MYO1G,SYK,TREM2,C3,CSF1R,IL33,PIK3AP1,PTPRC,FGR,TYROBP,IL4RA,ELF4,OAS2,RAC2,C1QA,C1QB,UNC93B1,CTSS,C3AR1,CCR2,NRROS,C1RA,PTAFR,GP49A,CFB
GO:0050776	regulation of immune response	20	1.13e-11	CFP,FCGRT,FCGR1,MYO1G,SYK,C3,IL33,PIK3AP1,PTPRC,FGR,IL4RA,RAC2,C1QA,C1QB,UNC93B1,C3AR1,CCR2,C1RA,PTAFR,CFB
GO:0002275	myeloid cell activation involved in immune response	8	2.82e-07	SYK,IL33,FGR,TYROBP,IL4RA,RAC2,CCR2,PTAFR
GO:0006956	complement activation	6	5.9e-05	CFP,C3,C1QA,C1QB,C1RA,CFB
GO:0009605	response to external stimulus	24	0.000105	APOE,CCL8,FCGR1,NCF1,LSP1,CCL6,SYK,TREM2,C3,CSF1R,IL33,PIK3AP1,FGR,IL4RA,OAS2,RAC2,CTSS,C3AR1,APOBEC1,STAB1,CCR2,NRROS,PTAFR,LYZ2
DAY 2 and 5	Term Name	# Genes	p-value	Genes list
GO:0006952	defense response	35	8.1e-17	ITGB2,APOE,CCL8,LSP1,SYK,CLEC4N,TREM2,C3,CSF1R,LIPA,PIK3AP1,SELP,ZBP1,ECM1,PLAC8,OASL2,IL4RA,TRIM30A,OAS2,IFIT1,C1QA,ICAM1,SERPINE1,CTSS,THBS1,TLR8,C3AR1,APOBEC1,STAB1,CCR2,C5AR1,C1RA,PTAFR,LYZ2,CFB
GO:0002376	immune system process	38	1.44e-12	ITGB2,CCL8,SYK,CLU,CLEC4N,TREM2,C3,CSF1R,PIK3AP1,PTPRC,SELP,ZBP1,ECM1,CSF3R,OASL2,IL4RA,TRIM30A,MSN,CMTM3,OAS2,IFIT1,ANLN,C1QA,ICAM1,SERPINE1,CD84,CTSS,THBS1,TLR8,C3AR1,APOBEC1,AMICA1,CCR2,C5AR1,C1RA,PTAFR,ZBTB16,CFB
GO:0002684	positive regulation of immune system process	24	6.47e-12	SYK,CLEC4N,TREM2,C3,PIK3AP1,PTPRC,SELP,ZBP1,IL4RA,TRIM30A,CMTM3,C1QA,ICAM1,SERPINE1,CD84,THBS1,TLR8,C3AR1,CCR2,C5AR1,C1RA,PTAFR,ZBTB16,CFB
GO:0050776	regulation of immune response	19	5.62e-09	SYK,CLEC4N,C3,PIK3AP1,PTPRC,ZBP1,ECM1,IL4RA,TRIM30A,CMTM3,C1QA,CD84,TLR8,C3AR1,CCR2,C5AR1,C1RA,PTAFR,CFB
GO:0009605	response to external stimulus	32	2.98e-08	APOE,CCL8,LSP1,SYK,CLU,CLEC4N,TREM2,C3,CSF1R,PIK3AP1,SELP,ZBP1,CSF3R,PLAC8,OASL2,IL4RA,CMTM3,OAS2,IFIT1,ICAM1,SERPINE1,CTSS,THBS1,TLR8,C3AR1,APOBEC1,STAB1,AMICA1,CCR2,C5AR1,PTAFR,LYZ2
GO:0050900	leukocyte migration	14	4.68e-08	ITGB2,CCL8,SYK,SELP,ECM1,CSF3R,MSN,ICAM1,SERPINE1,C3AR1,AMICA1,CCR2,C5AR1,PTAFR
GO:0001819	positive regulation of cytokine production	15	4.7e-08	SULF2,SYK,CLU,CLEC4N,CYP1B1,C3,CSF1R,IL4RA,SERPINE1,THBS1,TLR8,C3AR1,CCR2,C5AR1,PTAFR
GO:0048514	blood vessel morphogenesis	16	7e-07	ITGB2,ITGA5,APOE,TNFAIP2,SYK,HAS2,CYP1B1,C3,MMP19,ECM1,SERPINE1,THBS1,C3AR1,STAB1,CCR2,C5AR1
GO:0071345	cellular response to cytokine stimulus	17	8.8e-07	CCL8,SYK,OSMR,HAS2,TREM2,CSF1R,SELP,ZBP1,ECM1,CSF3R,IL4RA,IFIT1,ICAM1,THBS1,CCR2,CSF2RB,CSF2RB2
GO:0045765	regulation of angiogenesis	11	4.01e-06	ITGB2,ITGA5,CYP1B1,C3,ECM1,SERPINE1,THBS1,C3AR1,STAB1,CCR2,C5AR1
GO:0051707	response to other organism	18	1.37e-05	SYK,CLU,CLEC4N,TREM2,ZBP1,PLAC8,OASL2,IL4RA,OAS2,IFIT1,ICAM1,SERPINE1,TLR8,APOBEC1,STAB1,C5AR1,PTAFR,LYZ2
GO:0002886	regulation of myeloid leukocyte mediated immunity	6	4.22e-05	SYK,C3,IL4RA,CD84,CCR2,PTAFR
GO:0002685	regulation of leukocyte migration	9	5.24e-05	SELP,ECM1,MSN,ICAM1,SERPINE1,C3AR1,CCR2,C5AR1,PTAFR
GO:0019221	cytokine-mediated signaling pathway	12	0.000196	CCL8,SYK,OSMR,TREM2,CSF1R,ZBP1,ECM1,CSF3R,IL4RA,CCR2,CSF2RB,CSF2RB2
GO:0007155	cell adhesion	23	0.000238	ITGB2,ITGA5,SYK,HAS2,CYP1B1,TAGLN2,SELP,CD93,CSF3R,FSCN1,IL4RA,MSN,ANLN,CLCA2,ICAM1,SERPINE1,THBS1,STAB1,MFAP4,AMICA1,CCR2,PTAFR,ZBTB16
GO:0002274	myeloid leukocyte activation	8	0.00064	SYK,CLU,IL4RA,CD84,THBS1,TLR8,CCR2,PTAFR
DAY 4 and 5	Term Name	# Genes	p-value	Genes list
GO:0030199	collagen fibril organization	8	3.8e-09	COL1A1,COL5A2,COL3A1,COL5A1,COL1A2,TNXB,LOXL2,ADAMTS2
GO:0032963	collagen metabolic process	9	1.16e-08	MMP14,COL1A1,MMP19,COL5A1,CTSK,TNXB,ADAMTS2,CTSS,MFAP4
GO:0006950	response to stress	38	1.79e-08	MMP14,UHRF1,COL1A1,FOXM1,APOE,CCL8,SPARC,LSP1,CDK1,SYK,FSTL1,TREM2,C3,CSF1R,PIK3AP1,COL3A1,FN1,COL5A1,ECT2,IL4RA,MKI67,OAS2,TNXB,LOXL2,C1QA,CTSS,C3AR1,APOBEC1,CCNB1,STAB1,ADAMTS12,CCR2,TNFAIP6,C1RA,PTAFR,LYZ2,C4B,CFB
GO:0001568	blood vessel development	15	1.71e-05	MMP14,COL1A1,APOE,SPARC,SYK,C3,MMP19,COL3A1,FN1,COL5A1,COL1A2,LOXL2,C3AR1,STAB1,CCR2
GO:0050793	regulation of developmental process	28	2.28e-05	MMP14,COL1A1,FOXM1,APOE,CCL8,SPARC,CDK1,LGMN,SYK,BMP1,C3,CSF1R,COL5A2,COL3A1,FN1,CENPF,COL5A1,FBN1,ECT2,IL4RA,ASPM,LOXL2,C3AR1,NBL1,CCNB1,STAB1,ADAMTS12,CCR2
GO:2000026	regulation of multicellular organismal development	24	2.57e-05	MMP14,COL1A1,APOE,SPARC,CDK1,SYK,BMP1,C3,COL5A2,COL3A1,FN1,CENPF,COL5A1,FBN1,ECT2,IL4RA,ASPM,LOXL2,C3AR1,NBL1,CCNB1,STAB1,ADAMTS12,CCR2
GO:0009605	response to external stimulus	26	2.88e-05	MMP14,COL1A1,APOE,CCL8,SPARC,LSP1,SYK,FSTL1,TREM2,C3,CSF1R,PIK3AP1,COL3A1,IL4RA,OAS2,CTSS,C3AR1,APOBEC1,NBL1,CCNB1,STAB1,ADAMTS12,CCR2,TNFAIP6,PTAFR,LYZ2
GO:0048870	cell motility	20	9.15e-05	MMP14,COL1A1,APOE,CCL8,PLTP,SPARC,SYK,CSF1R,COL3A1,FN1,COL5A1,ASPM,LOXL2,C3AR1,NBL1,ADAMTS12,CCR2,TNFAIP6,CD248,PTAFR
GO:0051674	localization of cell	20	9.15e-05	MMP14,COL1A1,APOE,CCL8,PLTP,SPARC,SYK,CSF1R,COL3A1,FN1,COL5A1,ASPM,LOXL2,C3AR1,NBL1,ADAMTS12,CCR2,TNFAIP6,CD248,PTAFR
GO:0043206	extracellular fibril organization	4	0.000207	COL3A1,COL5A1,TNXB,MFAP4
GO:0048583	regulation of response to stimulus	31	0.000338	MMP14,COL1A1,FOXM1,APOE,CCL8,LGMN,SYK,BMP1,TREM2,C3,CSF1R,PIK3AP1,COL3A1,FN1,PTPRC,FBN1,ECT2,IL4RA,TNXB,ASPM,C1QA,CTSS,C3AR1,NBL1,ADAMTS12,CCR2,TNFAIP6,C1RA,PTAFR,C4B,CFB
GO:0050778	positive regulation of immune response	12	0.000364	SYK,C3,PIK3AP1,PTPRC,IL4RA,C1QA,C3AR1,CCR2,C1RA,PTAFR,C4B,CFB
GO:0009653	anatomical structure morphogenesis	26	0.0007	MMP14,COL1A1,APOE,CCL8,SPARC,SYK,C3,CSF1R,MMP19,COL5A2,COL3A1,FN1,COL5A1,FBN1,ECT2,THBS3,COL1A2,IL4RA,MKI67,LOXL2,C3AR1,NBL1,STAB1,ADAMTS12,CCR2,CD248
DAY 1, 2, and 4	Term Name	# Genes	p-value	Genes list
GO:0006955	immune response	22	4.49e-11	CFP,FCGR1,CCL6,MYO1G,SYK,IL33,PIK3AP1,PTPRC,FGR,TYROBP,IL4RA,ELF4,OAS2,RAC2,UNC93B1,CTSS,C3AR1,CCR2,NRROS,PTAFR,GP49A,CFB
GO:0006952	defense response	22	2.74e-10	CFP,FCGR1,NCF1,LSP1,CCL6,SYK,IL33,PIK3AP1,FGR,TYROBP,IL4RA,ELF4,OAS2,UNC93B1,CTSS,C3AR1,APOBEC1,STAB1,CCR2,NRROS,PTAFR,CFB
GO:0050778	positive regulation of immune response	14	1.16e-08	CFP,FCGR1,MYO1G,SYK,IL33,PIK3AP1,PTPRC,FGR,IL4RA,UNC93B1,C3AR1,CCR2,PTAFR,CFB
GO:0002275	myeloid cell activation involved in immune response	8	1.8e-08	SYK,IL33,FGR,TYROBP,IL4RA,RAC2,CCR2,PTAFR
GO:0043300	regulation of leukocyte degranulation	6	1.52e-06	SYK,FGR,IL4RA,RAC2,CCR2,PTAFR
DAY 1, 2, and 5	Term Name	# Genes	p-value	Genes list
GO:0006952	defense response	26	1.18e-11	ITGB2,LSP1,SYK,CLEC4N,PIK3AP1,SELP,ZBP1,ECM1,PLAC8,OASL2,IL4RA,TRIM30A,OAS2,IFIT1,ICAM1,SERPINE1,CTSS,THBS1,TLR8,C3AR1,APOBEC1,STAB1,CCR2,C5AR1,PTAFR,CFB
GO:0002376	immune system process	30	5.54e-10	ITGB2,SYK,CLU,CLEC4N,PIK3AP1,PTPRC,SELP,ZBP1,ECM1,CSF3R,OASL2,IL4RA,TRIM30A,MSN,OAS2,IFIT1,ANLN,ICAM1,SERPINE1,CD84,CTSS,THBS1,TLR8,C3AR1,APOBEC1,AMICA1,CCR2,C5AR1,PTAFR,CFB
GO:0050900	leukocyte migration	13	1.79e-08	ITGB2,SYK,SELP,ECM1,CSF3R,MSN,ICAM1,SERPINE1,C3AR1,AMICA1,CCR2,C5AR1,PTAFR
GO:0001525	angiogenesis	13	1.46e-06	ITGB2,ITGA5,TNFAIP2,SYK,CYP1B1,MMP19,ECM1,SERPINE1,THBS1,C3AR1,STAB1,CCR2,C5AR1
GO:0001817	regulation of cytokine production	14	2.7e-06	SYK,CLU,CLEC4N,CYP1B1,IL4RA,TRIM30A,SERPINE1,CD84,THBS1,TLR8,C3AR1,CCR2,C5AR1,PTAFR
GO:0009605	response to external stimulus	25	2.86e-06	LSP1,SYK,CLU,CLEC4N,PIK3AP1,SELP,ZBP1,CSF3R,PLAC8,OASL2,IL4RA,OAS2,IFIT1,ICAM1,SERPINE1,CTSS,THBS1,TLR8,C3AR1,APOBEC1,STAB1,AMICA1,CCR2,C5AR1,PTAFR
GO:0050778	positive regulation of immune response	13	4.38e-06	SYK,CLEC4N,PIK3AP1,PTPRC,ZBP1,IL4RA,TRIM30A,TLR8,C3AR1,CCR2,C5AR1,PTAFR,CFB
GO:0098542	defense response to other organism	13	6.74e-06	SYK,CLEC4N,ZBP1,PLAC8,OASL2,IL4RA,OAS2,IFIT1,SERPINE1,TLR8,APOBEC1,STAB1,C5AR1
GO:0007155	cell adhesion	21	2.72e-05	ITGB2,ITGA5,SYK,CYP1B1,TAGLN2,SELP,CD93,CSF3R,FSCN1,IL4RA,MSN,ANLN,CLCA2,ICAM1,SERPINE1,THBS1,STAB1,MFAP4,AMICA1,CCR2,PTAFR
GO:0002274	myeloid leukocyte activation	8	7.21e-05	SYK,CLU,IL4RA,CD84,THBS1,TLR8,CCR2,PTAFR
GO:0071345	cellular response to cytokine stimulus	13	9.96e-05	SYK,OSMR,SELP,ZBP1,ECM1,CSF3R,IL4RA,IFIT1,ICAM1,THBS1,CCR2,CSF2RB,CSF2RB2
GO:0043300	regulation of leukocyte degranulation	5	0.00039	SYK,IL4RA,CD84,CCR2,PTAFR
GO:0002886	regulation of myeloid leukocyte mediated immunity	5	0.000446	SYK,IL4RA,CD84,CCR2,PTAFR
GO:0007166	cell surface receptor signaling pathway	23	0.000915	ITGB2,ITGA5,TIMP1,LGMN,SYK,OSMR,CLEC4N,PTPRC,VIM,ZBP1,ECM1,CSF3R,IL4RA,ICAM1,SERPINE1,HIP1,THBS1,C3AR1,CCR2,C5AR1,PTAFR,CSF2RB,CSF2RB2
DAY 1, 4, and 5	Term Name	# Genes	p-value	Genes list
GO:0006952	defense response	14	6.37e-05	LSP1,SYK,PIK3AP1,IL4RA,OAS2,CTSS,C3AR1,APOBEC1,STAB1,ADAMTS12,CCR2,TNFAIP6,PTAFR,CFB
DAY 2, 4, and 5	Term Name	# Genes	p-value	Genes list
GO:0006952	defense response	20	3.54e-11	APOE,CCL8,LSP1,SYK,TREM2,C3,CSF1R,PIK3AP1,IL4RA,OAS2,C1QA,CTSS,C3AR1,APOBEC1,STAB1,CCR2,C1RA,PTAFR,LYZ2,CFB
GO:0006955	immune response	16	2.57e-07	CCL8,SYK,TREM2,C3,CSF1R,PIK3AP1,PTPRC,IL4RA,OAS2,C1QA,CTSS,C3AR1,CCR2,C1RA,PTAFR,CFB
GO:0050778	positive regulation of immune response	11	1.18e-06	SYK,C3,PIK3AP1,PTPRC,IL4RA,C1QA,C3AR1,CCR2,C1RA,PTAFR,CFB
GO:0002886	regulation of myeloid leukocyte mediated immunity	5	2.63e-05	SYK,C3,IL4RA,CCR2,PTAFR
GO:0009605	response to external stimulus	17	0.000104	APOE,CCL8,LSP1,SYK,TREM2,C3,CSF1R,PIK3AP1,IL4RA,OAS2,CTSS,C3AR1,APOBEC1,STAB1,CCR2,PTAFR,LYZ2
DAY 1, 2, 4, and 5	Term Name	# Genes	p-value	Genes list
GO:0006952	defense response	12	4.69e-05	LSP1,SYK,PIK3AP1,IL4RA,OAS2,CTSS,C3AR1,APOBEC1,STAB1,CCR2,PTAFR,CFB
GO:0050778	positive regulation of immune response	8	0.000172	SYK,PIK3AP1,PTPRC,IL4RA,C3AR1,CCR2,PTAFR,CFB
GO:0043300	regulation of leukocyte degranulation	4	0.000395	SYK,IL4RA,CCR2,PTAFR
GO:0002886	regulation of myeloid leukocyte mediated immunity	4	0.00044	SYK,IL4RA,CCR2,PTAFR
