# Supplementary material for: RNA-Seq and CyTOF immuno-profiling of regenerating lacrimal glands identifies a novel subset of cells expressing muscle-related proteins
Source: PLoS One. 2017 Jun 29;12(6):e0179385. doi: 10.1371/journal.pone.0179385 (PMC5491009; doi:10.1371/journal.pone.0179385)
Supplement: S4 Table — Genes that were commonly differentially expressed between 2 time points, as determined using fold change-fold change plots, were subjected to gene set enrichment analysis of biological process gene ontology terms. (XLSX) [file pone.0179385.s004.xlsx]

## Sheet: Sheet1
DAY 1 UP DAY 2 UP	Term Name	# Genes	p-value	Genes list
GO:0002376	immune system process	214	4.68e-80	ITGB2,LGALS9,CFP,SPI1,TGFB1,LCP2,HCK,BAX,CD244,SH2B2,AMPD3,TNFSF14,CYBA,RELT,RARRES2,TNFRSF13B,TNFAIP8L2,CD48,FCGR1,NCF1,LBP,FLI1,MMP9,DHX58,IKZF1,CXCL16,CCL6,RAB32,PLEK,DOCK2,MYO1G,RSAD2,MAP3K14,FOS,SYK,CD180,CLU,TNFRSF10B,EDNRB,IRG1,FYB,RIPK3,NCKAP1L,MEFV,RETNLG,HCLS1,SAMSN1,PARP9,CDKN1A,CXCL13,CLEC4N,TMEM176A,PLA2G7,MAP3K8,TAPBP,PSMB8,TMEM173,AIF1,ANXA1,LPXN,IL33,PIK3AP1,ADAM8,IFITM1,IFITM3,IR…
GO:0006955	immune response	158	5.45e-75	LGALS9,CFP,TGFB1,LCP2,HCK,BAX,CD244,SH2B2,TNFSF14,CYBA,RELT,TNFRSF13B,TNFAIP8L2,FCGR1,LBP,DHX58,CXCL16,CCL6,DOCK2,MYO1G,RSAD2,MAP3K14,SYK,CD180,TNFRSF10B,IRG1,FYB,RIPK3,NCKAP1L,MEFV,SAMSN1,PARP9,CXCL13,CLEC4N,TMEM173,AIF1,ANXA1,LPXN,IL33,PIK3AP1,ADAM8,IFITM1,IFITM3,IRF7,IL6,CCR1,SLC11A1,CXCR2,INPP5D,PTPRC,IFI202B,MRC1,APBB1IP,LCN2,CARD9,IL1RN,IL1B,ZBP1,SAMHD1,PTX3,TLR2,ARHGEF2,ECM1,GBP3,TNFRSF1B,…
GO:0002682	regulation of immune system process	129	3.14e-50	LGALS9,CFP,SPI1,TGFB1,LCP2,BAX,CD244,SH2B2,TNFSF14,CYBA,RARRES2,TNFRSF13B,TNFAIP8L2,FCGR1,LBP,DHX58,MYO1G,RSAD2,FOS,SYK,IRG1,RIPK3,NCKAP1L,HCLS1,SAMSN1,PARP9,CDKN1A,CXCL13,TMEM176A,PLA2G7,TMEM173,AIF1,ANXA1,LPXN,IL33,PIK3AP1,ADAM8,IRF7,IL6,CCR1,SLC11A1,CXCR2,INPP5D,PTPRC,IFI202B,SELP,FCGR2B,STOM,CARD9,IL1B,CD93,ZBP1,SAMHD1,TLR2,ECM1,CSF3R,FGR,CXCL5,PPBP,PF4,CXCL1,TMEM176B,CLEC4E,CLEC4D,KLRK1,TYRO…
GO:0051707	response to other organism	107	3.13e-41	LGALS9,TGFB1,HCK,CYBA,RELT,FCGR1,NCF1,LBP,DHX58,CXCL16,RSAD2,NPC2,FOS,SYK,CD180,CLU,TNFRSF10B,EDNRB,IRG1,CXCL13,CLEC4N,TMEM173,IL33,IFITM1,IFITM3,IL6,CASP1,SLC11A1,SELP,FCGR2B,MRC1,LCN2,STOM,CARD9,IL1B,CD93,ZBP1,SAMHD1,PTX3,TLR2,GBP3,TNFRSF1B,FGR,GBP9,PLAC8,CXCL5,PPBP,PF4,CXCL1,OASL2,IRF5,CLEC4E,CLEC4D,KLRK1,IL4RA,COTL1,PLSCR1,OAS3,OAS2,TLR13,IFIT1,SLFN8,CCL12,CCL2,ISG15,ICAM1,SERPINE1,GCH1,DDX60…
GO:0001775	cell activation	92	9.32e-34	ITGB2,LGALS9,TIMP1,SPI1,TGFB1,LCP2,BAX,CD244,TNFSF14,TNFRSF13B,TNFAIP8L2,CD48,LBP,IKZF1,PLEK,DOCK2,RSAD2,EVL,SYK,CD180,CLU,RIPK3,NCKAP1L,SAMSN1,CDKN1A,AIF1,ANXA1,IL33,FERMT3,ADAM8,IL6,SLC11A1,CXCR2,INPP5D,SELP,APBB1IP,IL1B,FGR,PPBP,PF4,LFNG,CLEC4E,CLEC4D,KLRK1,TYROBP,CORO1A,IL4RA,ITGAL,SASH3,ELF4,WAS,IL2RG,FLNA,JAK3,PSMB10,UBASH3B,PLSCR1,RAC2,VAV1,CD300A,CCL2,ICAM1,CD84,IL18,PIK3CD,THBS1,TLR8,MIL…
GO:0050900	leukocyte migration	55	7.65e-32	ITGB2,LGALS9,TNFSF14,RARRES2,LBP,MMP9,CXCL16,CCL6,MYO1G,SYK,EDNRB,RIPK3,NCKAP1L,RETNLG,CXCL13,PLA2G7,AIF1,ANXA1,IL33,ADAM8,CCR1,CXCR2,SELP,IL1B,ECM1,CSF3R,SPP1,CXCL5,PPBP,PF4,CXCL1,KLRK1,CORO1A,MSN,F7,RAC2,VAV1,CD300A,GPSM3,CCL12,CCL7,CCL2,ICAM1,SERPINE1,C3AR1,TREM1,AMICA1,CCR2,C5AR1,LGALS3,S100A8,S100A9,PTAFR,CXCL2,FCER1G
GO:0007159	leukocyte cell-cell adhesion	57	1.2e-21	ITGB2,ITGA5,LGALS9,TGFB1,BAX,CD244,CD44,TNFSF14,TNFAIP8L2,CD48,DOCK2,RSAD2,SYK,RIPK3,NCKAP1L,AIF1,ANXA1,FERMT3,ADAM8,IL6,SLC11A1,SELP,APBB1IP,IL1B,LFNG,CLEC4E,CLEC4D,CORO1A,IL4RA,ITGAL,SASH3,ELF4,WAS,MSN,IL2RG,JAK3,PSMB10,RAC2,VAV1,CD300A,CCL2,ICAM1,IL18,CTLA2A,AMICA1,CCR2,LGALS3,BCL3,S100A8,S100A9,PTAFR,FCER1G,FCGR4,B2M,LGALS1,TREML2,SLFN1
GO:0002764	immune response-regulating signaling pathway	39	9.29e-18	LCP2,BAX,SH2B2,CYBA,FCGR1,LBP,DHX58,MYO1G,RSAD2,SYK,NCKAP1L,LPXN,PIK3AP1,ADAM8,IRF7,PTPRC,TLR2,CLEC4E,CLEC4D,KLRK1,TRIM30A,PLSCR1,TLR13,CD300A,UNC93B1,THEMIS2,DDX60,TLR8,C3AR1,LAT2,TNIP3,TLR7,TLR1,TLR9,C5AR1,CD14,NFAM1,FCER1G,ARRB2
GO:0002521	leukocyte differentiation	45	1.77e-11	LGALS9,SPI1,TGFB1,BAX,IKZF1,DOCK2,RSAD2,FOS,SYK,RIPK3,NCKAP1L,HCLS1,TMEM176A,ANXA1,ADAM8,IL6,CCR1,INPP5D,IL1B,PF4,LFNG,TMEM176B,CLEC4E,CLEC4D,TYROBP,IL4RA,SASH3,IL2RG,UBASH3B,ANXA2,VAV1,LIF,CSF3,CTLA2A,CD300LF,CCR2,JUNB,BCL3,BAK1,NFAM1,FCER1G,PIRB,B2M,PILRB1,LGALS1
GO:0051247	positive regulation of protein metabolic process	77	9.28e-09	ITGA5,LGALS9,TGFB1,LCP2,BAX,CD44,RELT,RARRES2,LBP,MMP9,CCL6,APAF1,PLEK,PIK3R5,MAP3K14,SYK,CLU,TNFRSF10B,EDNRB,DAB2,RIPK3,NCKAP1L,MEFV,HCLS1,CDKN1A,XDH,MAP3K8,AIF1,IL33,RPS6KA4,ADAM8,IL6,CCR1,SLC11A1,CARD9,IL1B,ARHGEF2,GLIPR2,TNFRSF1B,HPX,TRIM30A,MSN,ANXA2,GNAI2,LIF,EDA2R,CD300A,MID1,CCL12,CCL7,CCL2,KRT17,INHBB,ICAM1,CSF3,GDF15,IL18,GSAP,HIP1,THBS1,TLR8,TLR7,TLR1,TLR9,PLAUR,CCR2,C5AR1,BCL3,S100A8,…
GO:0001934	positive regulation of protein phosphorylation	56	1.86e-08	ITGA5,LGALS9,TGFB1,LCP2,CD44,RELT,RARRES2,MMP9,CCL6,PIK3R5,MAP3K14,SYK,CLU,EDNRB,DAB2,RIPK3,NCKAP1L,HCLS1,CDKN1A,XDH,MAP3K8,AIF1,RPS6KA4,ADAM8,IL6,CCR1,SLC11A1,CARD9,IL1B,ARHGEF2,GLIPR2,TNFRSF1B,HPX,ANXA2,GNAI2,LIF,EDA2R,CD300A,MID1,CCL12,CCL7,CCL2,INHBB,ICAM1,CSF3,GDF15,IL18,THBS1,TLR1,TLR9,PLAUR,C5AR1,SCIMP,ARRB2,CHIL1,PSRC1
GO:0042107	cytokine metabolic process	18	3.41e-07	LBP,SYK,IRF7,IL6,INPP5D,CARD9,IL1B,INHBB,IL18,THBS1,TLR8,TREM1,TLR7,TLR1,TLR9,CCR2,BCL3,PTAFR
GO:2000377	regulation of reactive oxygen species metabolic process	20	9.78e-07	ITGB2,TGFB1,CYBA,SYK,CLU,RIPK3,CDKN1A,XDH,CYP1B1,AIF1,IL6,IL1B,PTX3,CXCL1,KLRK1,TRIM30A,ICAM1,GCH1,THBS1,MMP3
GO:0001906	cell killing	15	1.03e-05	LGALS9,FCGR1,NCF1,RIPK3,CXCL5,CXCL1,KLRK1,CORO1A,VAV1,CCL2,TAP1,TREM1,ARRB2,B2M,CCR5
GO:0010332	response to gamma radiation	11	0.000194	BAX,CYBA,PTPRC,IL1B,CXCL5,CCL7,CCL2,APOBEC1,SOCS3,BAK1,CXCL2
GO:0042993	positive regulation of transcription factor import into nucleus	10	0.000407	TNFSF14,HCLS1,TMEM173,IL1B,TLR2,FLNA,CSF3,IL18,TLR7,TLR9
DAY 1 UP DAY 4 UP	Term Name	# Genes	p-value	Genes list
GO:0006955	immune response	20	1.03e-09	CFP,FCGR1,CCL6,MYO1G,SYK,IL33,PIK3AP1,PTPRC,FGR,TYROBP,IL4RA,OAS2,RAC2,UNC93B1,CTSS,C3AR1,CCR2,NRROS,PTAFR,CFB
GO:0050778	positive regulation of immune response	14	1.45e-09	CFP,FCGR1,MYO1G,SYK,IL33,PIK3AP1,PTPRC,FGR,IL4RA,UNC93B1,C3AR1,CCR2,PTAFR,CFB
GO:0006952	defense response	20	1.18e-08	CFP,FCGR1,NCF1,LSP1,CCL6,SYK,IL33,PIK3AP1,FGR,IL4RA,OAS2,UNC93B1,CTSS,APOBEC1,STAB1,CCR2,NRROS,TNFAIP6,PTAFR,CFB
GO:0002275	myeloid cell activation involved in immune response	7	5.37e-07	SYK,FGR,TYROBP,IL4RA,RAC2,CCR2,PTAFR
GO:0043300	regulation of leukocyte degranulation	6	7.41e-07	SYK,FGR,IL4RA,RAC2,CCR2,PTAFR
GO:0009605	response to external stimulus	19	0.000492	FCGR1,NCF1,LSP1,CCL6,SYK,IL33,PIK3AP1,FCGR2B,FGR,IL4RA,OAS2,RAC2,CTSS,C3AR1,APOBEC1,STAB1,CCR2,TNFAIP6,PTAFR
DAY 1 UP DAY 5 UP	Term Name	# Genes	p-value	Genes list
GO:0006952	defense response	28	1.26e-13	ITGB2,LSP1,SYK,CLEC4N,PIK3AP1,SELP,CD93,ZBP1,ECM1,PLAC8,OASL2,IL4RA,TRIM30A,OAS2,IFIT1,ICAM1,SERPINE1,CTSS,THBS1,TLR8,APOBEC1,STAB1,CCR2,C5AR1,GJA1,TNFAIP6,PTAFR,CFB
GO:0002376	immune system process	32	7.05e-12	ITGB2,SYK,CLU,CLEC4N,PIK3AP1,PTPRC,SELP,FCGR2B,CD93,ZBP1,ECM1,CSF3R,OASL2,IL4RA,TRIM30A,MSN,OAS2,IFIT1,ICAM1,SERPINE1,CD84,CTSS,THBS1,TLR8,C3AR1,APOBEC1,AMICA1,CCR2,C5AR1,PTAFR,SOX4,CFB
GO:0050900	leukocyte migration	13	5.31e-09	ITGB2,SYK,SELP,ECM1,CSF3R,MSN,ICAM1,SERPINE1,C3AR1,AMICA1,CCR2,C5AR1,PTAFR
GO:0051707	response to other organism	19	6.62e-08	SYK,CLU,CLEC4N,SELP,FCGR2B,CD93,ZBP1,PLAC8,OASL2,IL4RA,OAS2,IFIT1,ICAM1,SERPINE1,TLR8,APOBEC1,STAB1,C5AR1,PTAFR
GO:0002684	positive regulation of immune system process	17	8.37e-08	SYK,PIK3AP1,PTPRC,SELP,ZBP1,IL4RA,TRIM30A,ICAM1,SERPINE1,CD84,THBS1,TLR8,C3AR1,CCR2,C5AR1,PTAFR,CFB
GO:0048514	blood vessel morphogenesis	14	6.54e-07	ITGB2,TNFAIP2,SYK,CYP1B1,MMP19,ECM1,SERPINE1,THBS1,C3AR1,STAB1,CCR2,C5AR1,GJA1,SOX4
GO:0001817	regulation of cytokine production	14	1.15e-06	SYK,CLU,CLEC4N,CYP1B1,IL4RA,TRIM30A,SERPINE1,CD84,THBS1,TLR8,C3AR1,CCR2,C5AR1,PTAFR
GO:0007155	cell adhesion	20	5.58e-06	ITGB2,ITGA5,SYK,VCAN,CYP1B1,SELP,CD93,CSF3R,IL4RA,MSN,CLCA2,ICAM1,SERPINE1,THBS1,STAB1,AMICA1,CCR2,TNFAIP6,PTAFR,SOX4
GO:0001525	angiogenesis	12	1.14e-05	ITGB2,TNFAIP2,SYK,CYP1B1,MMP19,ECM1,SERPINE1,THBS1,C3AR1,STAB1,CCR2,C5AR1
GO:0071310	cellular response to organic substance	23	1.7e-05	SYK,CLU,OSMR,CYP1B1,SELP,FCGR2B,ZBP1,ECM1,CSF3R,IL4RA,MSN,IFIT1,ICAM1,SERPINE1,CTSS,THBS1,APOBEC1,CCR2,RAB31,PTAFR,CSF2RB,CSF2RB2,SOX4
GO:0045765	regulation of angiogenesis	9	3.49e-05	ITGB2,CYP1B1,ECM1,SERPINE1,THBS1,C3AR1,STAB1,CCR2,C5AR1
GO:0002274	myeloid leukocyte activation	8	5.22e-05	SYK,CLU,IL4RA,CD84,THBS1,TLR8,CCR2,PTAFR
GO:0043300	regulation of leukocyte degranulation	5	0.000239	SYK,IL4RA,CD84,CCR2,PTAFR
GO:0002886	regulation of myeloid leukocyte mediated immunity	5	0.000317	SYK,IL4RA,CD84,CCR2,PTAFR
GO:2000377	regulation of reactive oxygen species metabolic process	7	0.000895	ITGB2,SYK,CLU,CYP1B1,TRIM30A,ICAM1,THBS1
DAY 2 UP DAY 4 UP	Term Name	# Genes	p-value	Genes list
GO:0006955	immune response	28	5.92e-14	CFP,FCGRT,CCL8,FCGR1,CCL6,MYO1G,SYK,TREM2,C3,CSF1R,IL33,PIK3AP1,PTPRC,FGR,TYROBP,IL4RA,OAS2,RAC2,C1QA,C1QB,UNC93B1,CTSS,C3AR1,CCR2,NRROS,C1RA,PTAFR,CFB
GO:0006952	defense response	29	1.78e-13	CFP,APOE,CD163,CCL8,FCGR1,NCF1,LSP1,CCL6,SYK,TREM2,C3,CSF1R,IL33,PIK3AP1,FGR,IL4RA,OAS2,C1QA,C1QB,UNC93B1,CTSS,APOBEC1,STAB1,CCR2,NRROS,C1RA,PTAFR,LYZ2,CFB
GO:0050776	regulation of immune response	20	1.49e-12	CFP,FCGRT,FCGR1,MYO1G,SYK,C3,IL33,PIK3AP1,PTPRC,FGR,IL4RA,RAC2,C1QA,C1QB,UNC93B1,C3AR1,CCR2,C1RA,PTAFR,CFB
GO:0050778	positive regulation of immune response	18	6.59e-12	CFP,FCGR1,MYO1G,SYK,C3,IL33,PIK3AP1,PTPRC,FGR,IL4RA,C1QA,C1QB,UNC93B1,C3AR1,CCR2,C1RA,PTAFR,CFB
GO:0043300	regulation of leukocyte degranulation	6	7.05e-06	SYK,FGR,IL4RA,RAC2,CCR2,PTAFR
GO:0002275	myeloid cell activation involved in immune response	7	7.51e-06	SYK,FGR,TYROBP,IL4RA,RAC2,CCR2,PTAFR
GO:0006956	complement activation	6	5.53e-05	CFP,C3,C1QA,C1QB,C1RA,CFB
GO:0050729	positive regulation of inflammatory response	7	8.12e-05	CCL8,FCGR1,CCL6,C3,IL33,CTSS,CCR2
DAY 2 UP DAY 5 UP	Term Name	# Genes	p-value	Genes list
GO:0006952	defense response	35	1.56e-17	ITGB2,APOE,CCL8,LSP1,SYK,CLEC4N,TREM2,C3,CSF1R,LIPA,PIK3AP1,SELP,CD93,ZBP1,ECM1,PLAC8,OASL2,IL4RA,TRIM30A,OAS2,IFIT1,C1QA,ICAM1,SERPINE1,CTSS,THBS1,TLR8,APOBEC1,STAB1,CCR2,C5AR1,C1RA,PTAFR,LYZ2,CFB
GO:0002376	immune system process	39	1.89e-14	ITGB2,CCL8,SYK,CLU,CLEC4N,TREM2,C3,CSF1R,PIK3AP1,PTPRC,SELP,FCGR2B,CD93,ZBP1,ECM1,CSF3R,OASL2,IL4RA,TRIM30A,MSN,CMTM3,OAS2,IFIT1,ANLN,C1QA,ICAM1,SERPINE1,CD84,CTSS,THBS1,TLR8,C3AR1,APOBEC1,AMICA1,CCR2,C5AR1,C1RA,PTAFR,CFB
GO:0002684	positive regulation of immune system process	23	5.03e-12	SYK,TREM2,C3,CSF1R,PIK3AP1,PTPRC,SELP,ZBP1,IL4RA,TRIM30A,CMTM3,C1QA,ICAM1,SERPINE1,CD84,THBS1,TLR8,C3AR1,CCR2,C5AR1,C1RA,PTAFR,CFB
GO:0040011	locomotion	27	7.23e-09	ITGB2,ITGA5,TIMP1,APOE,CCL8,PLTP,LSP1,SYK,HAS2,CYP1B1,CSF1R,SELP,ECM1,CSF3R,FSCN1,TRIM30A,MSN,CMTM3,ANLN,ICAM1,SERPINE1,THBS1,C3AR1,AMICA1,CCR2,C5AR1,PTAFR
GO:0050900	leukocyte migration	14	7.74e-09	ITGB2,CCL8,SYK,SELP,ECM1,CSF3R,MSN,ICAM1,SERPINE1,C3AR1,AMICA1,CCR2,C5AR1,PTAFR
GO:0001816	cytokine production	18	1.67e-08	SULF2,SYK,CLU,CLEC4N,CYP1B1,C3,CSF1R,LIPA,IL4RA,TRIM30A,SERPINE1,CD84,THBS1,TLR8,C3AR1,CCR2,C5AR1,PTAFR
GO:0001819	positive regulation of cytokine production	15	1.77e-08	SULF2,SYK,CLU,CLEC4N,CYP1B1,C3,CSF1R,IL4RA,SERPINE1,THBS1,TLR8,C3AR1,CCR2,C5AR1,PTAFR
GO:0051707	response to other organism	21	9.06e-08	SYK,CLU,CLEC4N,TREM2,SELP,FCGR2B,CD93,ZBP1,PLAC8,OASL2,IL4RA,OAS2,IFIT1,ICAM1,SERPINE1,TLR8,APOBEC1,STAB1,C5AR1,PTAFR,LYZ2
GO:0048514	blood vessel morphogenesis	15	1.8e-06	ITGB2,APOE,TNFAIP2,SYK,HAS2,CYP1B1,C3,MMP19,ECM1,SERPINE1,THBS1,C3AR1,STAB1,CCR2,C5AR1
GO:0045765	regulation of angiogenesis	10	2.21e-05	ITGB2,CYP1B1,C3,ECM1,SERPINE1,THBS1,C3AR1,STAB1,CCR2,C5AR1
GO:0019221	cytokine-mediated signaling pathway	12	6.76e-05	CCL8,SYK,OSMR,TREM2,CSF1R,ZBP1,ECM1,CSF3R,IL4RA,CCR2,CSF2RB,CSF2RB2
GO:0002274	myeloid leukocyte activation	8	0.000394	SYK,CLU,IL4RA,CD84,THBS1,TLR8,CCR2,PTAFR
GO:0008283	cell proliferation	23	0.000726	TIMP1,APOE,SULF2,SYK,CLU,OSMR,HAS2,CYP1B1,CSF1R,LIPA,BUB1,ECM1,PLAC8,IL4RA,THBS1,LRP1,C3AR1,APOBEC1,AMICA1,CCR2,C5AR1,PTAFR,CFB
DAY 4 UP DAY 5 UP	Term Name	# Genes	p-value	Genes list
GO:0030199	collagen fibril organization	8	3.3e-09	COL1A1,COL5A2,COL3A1,COL5A1,COL1A2,TNXB,LOXL2,ADAMTS2
GO:0032963	collagen metabolic process	9	6.46e-09	MMP14,COL1A1,MMP19,COL5A1,CTSK,TNXB,ADAMTS2,CTSS,MFAP4
GO:0006950	response to stress	38	3.35e-08	MMP14,UHRF1,COL1A1,FOXM1,APOE,CCL8,SPARC,LSP1,CDK1,SYK,FSTL1,TREM2,C3,CSF1R,PIK3AP1,COL3A1,FN1,COL5A1,ECT2,CTSK,IL4RA,MKI67,OAS2,TNXB,LOXL2,C1QA,CTSS,APOBEC1,CCNB1,STAB1,ADAMTS12,CCR2,TNFAIP6,C1RA,PTAFR,LYZ2,C4B,CFB
GO:0009605	response to external stimulus	29	9.16e-07	MMP14,COL1A1,APOE,CCL8,SPARC,LSP1,SYK,FSTL1,TREM2,C3,CSF1R,PIK3AP1,COL3A1,FN1,FCGR2B,CTSK,IL4RA,OAS2,CTSS,C3AR1,APOBEC1,NBL1,CCNB1,STAB1,ADAMTS12,CCR2,TNFAIP6,PTAFR,LYZ2
GO:0001568	blood vessel development	15	1.04e-05	MMP14,COL1A1,APOE,SPARC,SYK,C3,MMP19,COL3A1,FN1,COL5A1,COL1A2,LOXL2,C3AR1,STAB1,CCR2
GO:2000026	regulation of multicellular organismal development	24	1.13e-05	MMP14,COL1A1,APOE,SPARC,CDK1,SYK,BMP1,C3,CSF1R,COL5A2,COL3A1,FN1,CENPF,COL5A1,ECT2,IL4RA,ASPM,LOXL2,C3AR1,NBL1,CCNB1,STAB1,ADAMTS12,CCR2
GO:0009719	response to endogenous stimulus	23	1.87e-05	MMP14,UHRF1,COL1A1,FOXM1,SPARC,CDK1,SYK,BMP1,TREM2,C3,MMP19,COL5A2,COL3A1,FN1,FCGR2B,FBN1,COL1A2,IL4RA,CTSS,APOBEC1,NBL1,ADAMTS12,PTAFR
GO:0002684	positive regulation of immune system process	15	0.000112	MMP14,SYK,TREM2,C3,CSF1R,PIK3AP1,PTPRC,IL4RA,C1QA,C3AR1,CCR2,C1RA,PTAFR,C4B,CFB
GO:0050778	positive regulation of immune response	12	0.000131	SYK,C3,PIK3AP1,PTPRC,IL4RA,C1QA,C3AR1,CCR2,C1RA,PTAFR,C4B,CFB
GO:0048870	cell motility	19	0.000203	MMP14,COL1A1,APOE,CCL8,PLTP,SPARC,SYK,CSF1R,COL3A1,FN1,COL5A1,ASPM,LOXL2,C3AR1,NBL1,ADAMTS12,CCR2,CD248,PTAFR
GO:0051674	localization of cell	19	0.000203	MMP14,COL1A1,APOE,CCL8,PLTP,SPARC,SYK,CSF1R,COL3A1,FN1,COL5A1,ASPM,LOXL2,C3AR1,NBL1,ADAMTS12,CCR2,CD248,PTAFR
GO:0010033	response to organic substance	29	0.000209	MMP14,UHRF1,COL1A1,FOXM1,CCL8,SPARC,CDK1,SYK,BMP1,TREM2,C3,CSF1R,MMP19,COL5A2,COL3A1,FN1,FCGR2B,FBN1,COL1A2,IL4RA,MKI67,CTSS,APOBEC1,NBL1,CCNB1,ADAMTS12,CCR2,PTAFR,CSF2RB
GO:0048514	blood vessel morphogenesis	12	0.000685	MMP14,APOE,SPARC,SYK,C3,MMP19,COL3A1,FN1,LOXL2,C3AR1,STAB1,CCR2
DAY 1 DOWN DAY 4 UP	Term Name	# Genes	p-value	Genes list
GO:1903047	mitotic cell cycle process	23	7.12e-27	UBE2C,SPAG5,KIF20A,CDC20,KIF11,NCAPG,BIRC5,CDK1,TOP2A,RACGAP1,CENPF,NEK2,NUSAP1,BUB1,TPX2,CCNA2,PLK1,CCNB2,ASPM,KIF4,CKAP2,CCNB1,CENPE
GO:0000280	nuclear division	21	3.04e-25	UBE2C,SPAG5,CDC20,KIF11,NCAPG,BIRC5,CDK1,TOP2A,RACGAP1,NEK2,NUSAP1,BUB1,TPX2,CCNA2,PLK1,MKI67,CCNB2,ASPM,KIF4,CCNB1,CENPE
GO:0007026	negative regulation of microtubule depolymerization	10	3.89e-12	SPAG5,KIF11,BIRC5,RACGAP1,NEK2,TPX2,PLK1,ASPM,KIF4,CKAP2
GO:0051640	organelle localization	7	0.000967	SPAG5,BIRC5,CENPF,NUSAP1,ASPM,CCNB1,CENPE
GO:0031145	anaphase-promoting complex-dependent proteasomal ubiquitin-dependent protein catabolic process	3	0.000995	UBE2C,CDC20,PLK1
DAY 1 DOWN DAY 5 UP	Term Name	# Genes	p-value	Genes list
GO:0007049	cell cycle	14	4.56e-06	KIF11,NCAPG,CDK1,ASPN,CENPF,BUB1,TPX2,IQGAP3,MKI67,ASPM,ANLN,PRC1,CCNB1,LRRC15
GO:0000280	nuclear division	9	3.51e-05	KIF11,NCAPG,CDK1,BUB1,TPX2,MKI67,ASPM,ANLN,CCNB1
GO:2000026	regulation of multicellular organismal development	13	0.000202	CDK1,SFRP4,ASPN,COL14A1,THBS2,FBN2,CENPF,HC,IQGAP3,ASPM,LRRC17,CCNB1,ADAMTS12
GO:0016043	cellular component organization	21	0.000407	WISP1,KIF11,NCAPG,CDK1,SFRP4,COL14A1,THBS2,HC,BUB1,TPX2,IQGAP3,HTRA3,MFAP5,MKI67,CDH11,ASPM,ANLN,PRC1,CCNB1,MFAP4,LRRC15
