# Supplementary material for: RNA-Seq and CyTOF immuno-profiling of regenerating lacrimal glands identifies a novel subset of cells expressing muscle-related proteins
Source: PLoS One. 2017 Jun 29;12(6):e0179385. doi: 10.1371/journal.pone.0179385 (PMC5491009; doi:10.1371/journal.pone.0179385)
Supplement: S5 Table — The full expression data for all of the genes in each of the 13 identified molecular signatures. (XLSX) [file pone.0179385.s005.xlsx]

## Sheet: Type I
		Time Post Injury (days)
Ensembl ID	GeneName	1	2	3	4	5	7	14	14S
ENSMUSG00000028957.8	Per3	3.3155	2.3717	2.0781	1.0197	-1.0451	-1.0956	1.0253	-1.1501
ENSMUSG00000022474.10	Pmm1	2.7444	1.5842	1.3206	1.2829	1.0092	-1.0472	-1.0424	-1.0924
ENSMUSG00000038034.11	Igsf8	2.4362	1.9458	1.6109	1.0992	1.1536	-1.2067	1.0415	1.2051
ENSMUSG00000061666.6	Gdpd1	2.202	1.4021	1.5399	1.2173	1.0593	1.3225	-1.0453	1.0022
ENSMUSG00000024479.2	Mal2	2.0438	1.43	1.3204	-1.0241	1.2008	-1.0544	1.0049	-1.0425
ENSMUSG00000029149.10	Krtcap3	3.0999	1.5685	1.1758	1.0116	1.1795	-1.0328	-1.0079	1.0637
ENSMUSG00000001700.9	Gramd3	2.7179	1.5238	1.2456	-1.0644	-1.0597	1.0766	-1.1118	-1.0367
ENSMUSG00000001156.7	Mxd1	2.4295	1.3983	1.0915	1.0931	1.0365	-1.0497	-1.0546	-1.0587
ENSMUSG00000042677.7	Zc3h12a	2.2011	1.4955	1.3354	1.0733	-1.086	-1.0821	-1.0333	-1.0272
ENSMUSG00000026473.11	Glul	2.0316	1.4078	1.2212	1.0583	-1.0419	-1.0018	-1.2799	-1.2138
ENSMUSG00000037613.11	Tnfrsf23	3.0845	1.5551	1.2482	-1.1325	1.4098	-1.2695	1.0297	-1.1065
ENSMUSG00000038242.8	Aox4	2.6595	1.6132	1.1199	1.0403	-1.0242	-1.0292	-1.0995	-1.091
ENSMUSG00000031939.11	Taf1d	2.4229	1.3767	1.1355	1.0975	1.0728	-1.2044	1.1593	1.1467
ENSMUSG00000022952.12	Runx1	2.1953	1.7057	1.2183	1.0492	1.1663	1.059	1.1126	1.0972
ENSMUSG00000054612.3	Mgmt	2.021	1.7271	1.1617	-1.1961	-1.0345	1.0506	-1.0557	1.0558
ENSMUSG00000022865.9	Cxadr	3.0735	1.5858	1.1986	-1.0528	1.1908	-1.0202	1.0529	-1.0559
ENSMUSG00000072244.5	Trim6	2.6574	1.6875	1.0352	-1.2486	1.1352	-1.077	-1.0425	1.0354
ENSMUSG00000061132.9	Blnk	2.4222	2.0395	1.5539	-1.068	-1.0949	-1.0279	1.2389	1.1289
ENSMUSG00000052477.11	C130026I21Rik	2.1707	1.8212	1.267	-1.0773	-1.1657	-1.0843	1.2538	1.118
ENSMUSG00000051339.8	2900026A02Rik	2.0185	1.3705	1.3273	1.0518	1.1849	-1.1051	1.1249	1.1334
ENSMUSG00000062382.7	Gm10116	2.9214	1.6363	-1.0055	1.0958	-1.1649	-1.0369	-1.3008	-1.1829
ENSMUSG00000002257.7	Def6	2.649	1.7657	1.3684	1.2028	1.1359	-1.0938	-1.1817	1.019
ENSMUSG00000035413.8	Tmem98	2.408	1.3894	1.2847	-1.0517	1.0102	1.2541	1.0802	1.1138
ENSMUSG00000074469.6	Gm15348	2.1641	1.3428	1.5487	-1.0954	-1.2657	-1.1299	-1.1375	-1.0856
ENSMUSG00000034282.3	Evpl	2.0011	1.5391	1.2296	-1.0243	1.2173	-1.0771	1.0073	-1.0111
ENSMUSG00000036678.7	Aaas	2.9136	1.7325	1.1165	1.1642	1.0718	-1.2	1.0088	-1.2808
ENSMUSG00000029086.11	Prom1	2.6439	1.9234	1.1537	-1.0267	-1.0312	-1.0216	1.0715	-1.0504
ENSMUSG00000004864.8	Mapk13	2.384	1.2365	1.1623	1.3294	-1.1959	1.0937	1.0265	-1.0784
ENSMUSG00000039005.9	Tlr4	2.1612	1.6826	1.0507	-1.0913	1.0914	-1.1234	1.0805	-1.0835
ENSMUSG00000021384.10	Susd3	1.9396	2.0213	1.2283	-1.0648	-1.1476	-1.1312	1.1855	1.0817
ENSMUSG00000057092.8	Fxyd3	2.8918	1.4976	1.1127	1.1092	1.0514	1.225	-1.0833	-1.0482
ENSMUSG00000015437.4	Gzmb	2.6309	1.9419	1.1017	1.2941	-1.2	1.0005	-1.1388	-1.129
ENSMUSG00000030077.9	Chl1	2.3767	1.9039	1.3243	-1.2349	-1.0995	-1.0309	1.6077	1.261
ENSMUSG00000039105.6	Atp6v1g1	2.1409	1.5962	1.0174	-1.1069	-1.0677	1.0337	1.0885	1.014
ENSMUSG00000035441.10	Myo1d	2.7973	1.3833	1.1461	1.0739	1.0557	-1.2237	1.0581	-1.0586
ENSMUSG00000057666.14	Gapdh	2.559	1.9599	1.319	1.0823	1.0912	1.1438	1.0466	-1.1389
ENSMUSG00000056501.3	Cebpb	2.36	1.6329	1.167	1.0776	1.0175	-1.0112	-1.3565	-1.1192
ENSMUSG00000043639.10	Rbm20	2.1327	1.1205	1.2719	1.2489	-1.0061	1.0015	1.0874	-1.1464
ENSMUSG00000091575.2	2010016I18Rik	2.794	1.3355	1.2616	-1.1286	-1.0686	-1.0358	1.324	1.562
ENSMUSG00000028680.10	Plk3	2.5536	1.6373	1.2839	1.0969	1.0958	1.086	-1.2505	-1.2178
ENSMUSG00000035818.9	Plekhs1	2.3556	1.5474	1.1445	1.1764	1.1747	1.0584	-1.0288	-1.1125
ENSMUSG00000020898.14	Ctc1	2.1273	1.5803	1.1985	1.2494	1.0815	-1.197	-1.0254	-1.2137
ENSMUSG00000059714.9	Flot1	2.7676	1.5729	-1.0186	-1.0697	-1.0926	-1.0334	-1.073	1.0944
ENSMUSG00000006575.10	Rundc3a	2.523	1.3394	1.1185	1.0392	-1.0081	1.1004	-1.0958	1.0177
ENSMUSG00000059040.4	Eno1b	2.3332	1.6742	1.2539	-1.0235	1.1374	1.2051	-1.131	-1.0932
ENSMUSG00000028028.7	Alpk1	2.1187	1.906	1.4382	1.0473	-1.073	-1.1221	1.39	1.2388
ENSMUSG00000026956.11	Uap1l1	2.7618	1.4186	1.1603	-1.1573	-1.1599	1.0648	1.2491	1.1972
ENSMUSG00000044786.5	Zfp36	2.503	1.577	1.1041	1.0899	1.1189	1.1605	-1.0478	-1.009
ENSMUSG00000019734.12	Tmc4	2.3225	1.3868	1.1947	1.007	1.0832	1.1168	1.0189	1.0212
ENSMUSG00000000805.14	Car4	2.1187	1.3361	1.3837	-1.0561	-1.0776	-1.0435	-1.1578	-1.1204
ENSMUSG00000050708.10	Ftl1	2.7562	1.6712	1.1972	1.1117	1.0746	-1.0104	-1.0844	1.0027
ENSMUSG00000041762.12	Gpr155	2.5026	1.4578	1.1729	-1.155	-1.1836	1.1552	-1.0008	-1.1595
ENSMUSG00000039633.6	Lonrf1	2.3031	1.6194	1.1797	-1.402	-1.2596	-1.1589	1.0233	1.0015
ENSMUSG00000035621.9	Midn	2.1046	1.5795	1.3232	1.1523	1.2723	-1.1437	1.1248	1.1354
ENSMUSG00000085890.3	Tnfsf13os	2.7524	1.5088	1.4366	-1.2757	-1.3302	-1.1236	-1.0427	1.0719
ENSMUSG00000028544.10	Slc5a9	2.4918	1.5132	1.3126	-1.1033	-1.0747	1.0162	1.2829	1.2887
ENSMUSG00000019437.13	Tlcd1	2.3022	1.2404	1.2951	1.1949	1.1432	1.0289	1.1179	1.0334
ENSMUSG00000020653.7	Klf11	2.07	1.7352	1.0762	-1.1555	-1.0542	1.014	-1.191	1.232
ENSMUSG00000031995.4	St14	2.749	1.3195	1.2796	1.175	1.1495	1.0722	-1.0452	1.014
ENSMUSG00000006395.12	Hyi	2.4913	1.295	1.3284	1.1366	-1.2288	1.0641	-1.0951	-1.0352
ENSMUSG00000017723.7	Wfdc2	2.2839	1.6245	1.3514	1.1198	1.13	1.0299	-1.1621	-1.088
ENSMUSG00000015247.6	Nipsnap3b	2.0628	1.4603	1.0834	1.1442	1.0274	-1.0009	-1.1282	-1.0046
ENSMUSG00000032294.12	Pkm	2.4611	1.4701	1.0678	-1.0318	1.0277	1.1646	-1.0444	-1.1021
ENSMUSG00000007659.14	Bcl2l1	2.217	1.4688	1.309	1.1498	1.1109	1.038	-1.0825	1.0209
ENSMUSG00000035314.8	Gdpd5	2.0439	1.8526	1.2171	1.1108	1.0602	1.1662	1.1055	1.2301
ENSMUSG00000035373.2	Ccl7	16.4959	3.2534	-1.0658	1.2743	-1.0133	-1.0614	-1.2663	-1.2209
ENSMUSG00000058427.7	Cxcl2	9.8475	2.324	-1.2263	1.0117	-1.3854	1.056	-1.1021	-1.126
ENSMUSG00000028494.8	Plin2	5.9895	2.9673	1.4132	1.1367	1.1151	1.2542	-1.3048	-1.2141
ENSMUSG00000035352.3	Ccl12	15.4398	3.81	-1.2176	1.2174	1.238	-1.0651	-1.3042	-1.1129
ENSMUSG00000029371.6	Cxcl5	9.7619	4.1361	-1.2294	-1.0362	1.2415	-1.1412	-1.1252	-1.2525
ENSMUSG00000038776.9	Ephx1	5.8395	3.3721	1.1017	1.1614	1.0048	1.0709	1.0327	1.0716
ENSMUSG00000031762.6	Mt2	14.3279	2.742	1.1687	1.4532	-1.0795	1.0802	-1.2545	-1.1894
ENSMUSG00000026981.11	Il1rn	9.7486	3.674	1.09	1.2302	1.1715	-1.0813	-1.1492	-1.2809
ENSMUSG00000022126.6	Irg1	14.1425	2.6075	-1.0633	1.0848	1.2784	-1.1244	-1.1819	-1.2341
ENSMUSG00000052270.7	Fpr2	9.3095	4.0058	-1.2517	1.2348	1.1359	1.0691	-1.3361	-1.3462
ENSMUSG00000087593.1	Gm16174	14.1308	2.8339	-1.0873	1.41	-1.3803	-1.1169	-1.1938	-1.1447
ENSMUSG00000042808.7	Gpx2	9.2304	3.3071	1.0073	1.1164	1.1808	-1.1045	1.1387	-1.0968
ENSMUSG00000059657.4	Stfa2l1	13.3353	4.552	-1.2039	-1.1445	-1.3242	1	1	1
ENSMUSG00000042265.9	Trem1	9.1328	3.1856	-1.0798	-1.1767	-1.2799	1	-1.0624	1
ENSMUSG00000005800.2	Mmp8	13.1412	2.4852	-1.1238	1	1.1048	1	-1.1342	-1.1216
ENSMUSG00000071068.6	Treml2	8.2781	4.009	-1.1318	1.0041	1.1434	-1.0472	-1.2135	-1.1664
ENSMUSG00000044103.4	Il1f9	12.9582	3.0172	-1.0648	-1.0516	-1.0068	1	-1.1825	-1.1657
ENSMUSG00000023078.5	Cxcl13	8.2082	3.8448	1.0742	1.2795	1.114	-1.0574	-1.2855	-1.2806
ENSMUSG00000030587.4	2200002D01Rik	11.5247	3.6079	-1.1285	-1.1634	-1.0257	-1.1298	-1.074	-1.2047
ENSMUSG00000013974.2	Mcemp1	7.6854	3.2134	-1.0215	1.0859	1.0327	1	-1.1732	-1.1587
ENSMUSG00000064246.6	Chil1	11.0976	4.5517	1.39	-1.6076	1.6758	-1.0902	-1.5036	-1.1912
ENSMUSG00000078780.3	Gm5150	7.4078	3.8609	-1.0072	-1.0701	1.1042	-1.0851	-1.2378	-1.1501
ENSMUSG00000044162.10	Tnip3	10.8808	2.5498	-1.1246	1.0806	1.2361	-1.005	-1.2022	-1.2168
ENSMUSG00000025161.12	Slc16a3	7.2981	2.7874	-1.2458	1.0311	1.3352	-1.0693	-1.1587	-1.1511
ENSMUSG00000042784.5	Muc1	10.8501	3.1201	-1.0101	1.1839	1.3488	-1.0654	-1.4216	-1.0928
ENSMUSG00000071637.4	Cebpd	6.9854	2.7559	-1.2842	1.0909	-1.0966	-1.2233	-1.4219	-1.3624
ENSMUSG00000079597.1	Gm5483	10.201	2.3832	-1.1333	1.1301	-1.3884	1	-1.1089	1
ENSMUSG00000060188.3	Cxcl17	6.9591	2.6932	1.1456	1.2084	1.2158	1.2011	-1.1064	-1.1039
ENSMUSG00000027398.9	Il1b	10.1994	5.8424	1.1683	1.214	1.1162	-1.1411	-1.219	-1.1577
ENSMUSG00000038508.7	Gdf15	6.4113	2.852	-1.0837	1.2722	-1.2395	-1.1039	-1.2589	-1.2518
ENSMUSG00000046245.9	Pilra	6.1492	4.053	-1.0315	-1.1771	-1.1527	1.0513	-1.1163	-1.2013
ENSMUSG00000074254.3	Cyp2a4	5.1892	1.0229	1.3267	-1.4218	-1.5983	1.0651	1.0294	-1.0509
ENSMUSG00000026003.5	Acadl	2.5977	-1.0923	-1.1197	-1.374	-1.4261	1.1314	-1.0533	1.1045
ENSMUSG00000053184.11	Spaca3	3.609	1.05	-1.17	-1.3622	-2.0553	1.0329	1.1369	1.1532
ENSMUSG00000036181.2	Hist1h1c	2.2976	-1.0995	-1.1161	-1.1473	-1.3904	-1.0081	1.1577	1.3847
ENSMUSG00000096802.1	Gm15433	3.3962	1.4785	-1.3061	-1.2855	-2.096	1.131	1.4142	1.3259
ENSMUSG00000096292.1	Gm2666	2.2887	1.1498	-1.3413	-1.3914	-1.5971	1.0841	1.1692	1.1417
ENSMUSG00000030717.5	Nupr1	3.1743	-1.2432	-1.1658	-1.5581	-1.8764	-1.0688	1.019	1.0372
ENSMUSG00000038393.10	Txnip	2.1561	1.4827	-1.88	-1.7556	-1.5477	1.1152	-1.1739	-1.2705
ENSMUSG00000091199.4	Gm2619	3.0456	1.343	-1.1805	-1.3986	-1.4423	1.1584	1.6107	1.3484
ENSMUSG00000031722.9	Hp	2.1092	-1.4779	-1.7418	-1.3604	-1.468	1.0211	-1.0837	-1.0186
ENSMUSG00000097272.1	Gm26649	3.0397	1.4208	1.0005	-1.3112	-1.5292	1.1084	-1.1354	1.1643
ENSMUSG00000079457.5	Gm7609	2.0886	1.2593	-1.3726	-1.4442	-1.4275	1.0234	1.4904	1.4189
ENSMUSG00000039865.7	Slc44a3	2.9509	1.486	-1.3184	-1.1704	-1.2647	-1.0105	1.1339	1.1078
ENSMUSG00000002459.13	Rgs20	2.0557	1.1764	-1.1449	-1.2397	-1.3678	-1.256	1.0784	1.138
ENSMUSG00000047631.2	Apof	2.9385	1.208	-1.0895	1.0132	-1.3372	1.0221	1.003	-1.0039
ENSMUSG00000090186.5	Gm7592	2.0495	1.087	-1.2127	-1.4068	-1.8409	-1.0968	1.3687	1.5068
ENSMUSG00000042622.9	Maff	2.8935	1.21	-1.0631	-1.2597	-1.2375	-1.1147	-1.1173	-1.1861
ENSMUSG00000089652.1	Gm16025	1.9391	1.3588	-1.1346	-2.0466	-1.9771	-1.0001	1.5174	1.3878
ENSMUSG00000040557.10	Wbscr27	2.7483	1.2263	1.0499	-1.249	-1.6	-1.0694	1.4891	1.3704
ENSMUSG00000043488.5	Frmd8os	2.719	-1.1698	1.0143	-1.2161	-1.6848	-1.0981	-1.0869	1.0399
ENSMUSG00000019987.8	Arg1	2.6329	1.7398	-1.0753	-1.2119	-1.3268	1.1043	-1.0315	-1.0191
ENSMUSG00000046711.11	Hmga1	2.6247	1.8637	-1.4706	1.0641	-1.4389	1.4889	1.0494	1.1011
ENSMUSG00000019577.4	Pdk4	2.5981	1.1564	-1.3118	-1.0967	-1.3172	1.3296	-1.0709	-1.1574
ENSMUSG00000070501.9	BC094916	5.4053	3.0751	-1.0783	1.3074	1.2276	-1.0522	-1.2245	-1.1747
ENSMUSG00000102813.1	RP23-169H13.6	4.2552	2.6724	-1.1325	1.1729	1.2176	-1.0186	-1.1572	-1.1449
ENSMUSG00000072844.6	G530011O06Rik	3.3531	2.799	-1.8133	-1.0308	1.1588	1.089	-1.0513	-1.0036
ENSMUSG00000022014.10	Epsti1	2.9344	2.9075	-1.0987	1.2721	1.2739	1.1357	-1.289	-1.1499
ENSMUSG00000025877.10	Hk3	5.181	3.4378	-1.0364	1.3388	1.1267	-1.083	-1.104	-1.1516
ENSMUSG00000029553.7	Tfec	4.1759	2.7653	-1.2059	1.3029	1.2829	-1.0617	-1.1458	-1.1953
ENSMUSG00000049988.3	Lrrc25	3.3491	2.9348	-1.1081	1.4834	1.1918	-1.096	-1.2145	-1.2591
ENSMUSG00000031827.8	Cotl1	2.9195	2.9465	1.1316	1.4781	1.4489	-1.0543	1.1322	1.0155
ENSMUSG00000081665.1	Gm15922	5.1508	3.3426	1.0699	1.3732	-1.0413	-1.1368	-1.117	-1.2305
ENSMUSG00000046223.9	Plaur	4.1556	2.5923	-1.0614	1.2077	1.3506	-1.0274	-1.2879	-1.1433
ENSMUSG00000030745.8	Il21r	3.3438	3.1444	-1.0127	-1.1051	1.0658	-1.0039	-1.1389	-1.0688
ENSMUSG00000031304.14	Il2rg	2.8902	2.834	1.0349	1.4976	1.3951	1.1796	-1.0448	-1.1704
ENSMUSG00000046818.7	Ddit4l	5.0536	4.6066	-1.2745	-1.0475	1.2978	-1.153	-1.0589	-1.1349
ENSMUSG00000078122.4	F630028O10Rik	4.1127	3.3323	1.2296	1.1053	1.825	1.0541	-1.1204	-1.3326
ENSMUSG00000035711.4	Dok3	3.2898	2.6462	-1.1669	1.4437	1.4022	1.0191	-1.1645	-1.1711
ENSMUSG00000089929.1	Bcl2a1b	2.8586	3.2923	-1.0507	-1.1288	1.4523	-1.0759	-1.1112	-1.2096
ENSMUSG00000074578.8	1500012F01Rik	5.0059	3.019	1.1054	1.106	1.0886	1.2521	-1.1085	-1.1056
ENSMUSG00000011008.9	Mcoln2	4.0239	2.8084	1.0694	1.378	1.2072	-1.0387	-1.4365	-1.2009
ENSMUSG00000048163.9	Selplg	3.282	3.2828	-1.1063	1.5756	1.4542	1.0193	-1.2023	-1.1841
ENSMUSG00000032020.11	Ubash3b	2.7866	2.6903	-1.1555	1.4182	1.1968	-1.1435	-1.0154	-1.1922
ENSMUSG00000030427.13	Lilra6	4.825	2.7026	1.2339	1.8517	1.1793	-1.0923	-1.1983	-1.3144
ENSMUSG00000040918.8	Slc19a2	3.9508	2.3987	1.0124	1.4561	1.058	-1.0904	-1.1601	-1.1616
ENSMUSG00000031264.9	Btk	3.2443	3.0069	-1.1792	1.4004	1.3325	-1.0128	-1.0869	-1.1735
ENSMUSG00000034786.13	Gpsm3	2.7549	3.3621	-1.0631	1.5441	1.2542	1.0214	-1.2561	-1.0753
ENSMUSG00000021250.9	Fos	4.7506	3.5325	-1.0785	1.1578	1.2723	-1.0518	-1.3421	-1.1158
ENSMUSG00000098112.3	Bin2	3.7874	4.1898	-1.0763	1.2001	1.6325	-1.117	-1.0711	-1.2847
ENSMUSG00000002992.12	Apoc2	3.2184	4.6869	-1.1045	-1.0049	1.0915	1	1	-1.1331
ENSMUSG00000040751.8	Lat2	2.7333	2.9357	-1.0175	1.3532	1.203	1.13	-1.0647	-1.2017
ENSMUSG00000003484.4	Cyp4f18	4.7116	2.7451	-1.1109	-1.0361	1.3862	-1.0792	-1.2225	-1.0854
ENSMUSG00000060131.7	Atp8b4	3.6186	2.7155	-1.0902	1.3199	1.1893	-1.0463	-1.0072	-1.282
ENSMUSG00000022667.13	Cd200r1	3.1689	2.8351	1.0042	1.3262	1.5922	-1.0502	-1.1351	-1.1113
ENSMUSG00000043157.7	Arl11	2.3263	3.6872	-1.0068	1.3829	1.0166	-1.0431	-1.1496	-1.0532
ENSMUSG00000095788.2	Sirpb1a	4.7025	4.9962	-1.0507	-1.2256	-1.1898	-1.0233	-1.2467	1.0124
ENSMUSG00000039934.8	Gsap	3.6128	2.687	1.0756	1.2133	1.5782	1.03	-1.0847	-1.1182
ENSMUSG00000039747.7	Orai2	3.1643	2.8231	-1.0918	1.332	1.422	1.0577	-1.101	-1.0534
ENSMUSG00000035299.12	Mid1	2.2728	3.246	-1.9331	1.316	1.5893	1.1288	1.0492	1.1983
ENSMUSG00000074677.7	Sirpb1c	4.4751	3.1639	-1.2194	1.1967	1.0618	-1.0111	-1.1772	-1.1349
ENSMUSG00000035004.2	Igsf6	3.6092	3.5221	1.1494	1.2862	1.4317	-1.136	1.1141	-1.1225
ENSMUSG00000026928.10	Card9	3.1637	3.1193	-1.0749	1.4049	1.1914	-1.0635	-1.2233	-1.0464
ENSMUSG00000093938.2	Evi2b	4.3874	3.6862	-1.1423	1.6411	1.4589	-1.0435	1.0279	-1.027
ENSMUSG00000026177.7	Slc11a1	3.6	3.2195	1.0556	1.4896	1.3167	1.0502	-1.1572	-1.1758
ENSMUSG00000024885.8	Aldh3b1	3.1057	3.8113	1.0494	1.1563	1.3276	1.0572	-1.2074	-1.3826
ENSMUSG00000042759.8	Apobr	4.3794	3.17	-1.0482	1.605	1.2146	1.179	-1.1905	-1.2592
ENSMUSG00000028931.7	Kcnab2	3.5555	3.0035	1.009	1.4284	1.2481	-1.0564	-1.1544	-1.141
ENSMUSG00000029298.11	Gbp9	3.0594	2.7303	1.0327	1.408	1.412	-1.1533	1.1544	-1.0384
ENSMUSG00000021624.5	Cd180	4.3687	3.7881	-1.1105	1.2296	1.1904	-1.0946	-1.0469	-1.1008
ENSMUSG00000078771.6	Evi2a	3.5482	3.6624	-1.0547	1.6416	1.454	1.0202	-1.2709	-1.0151
ENSMUSG00000048458.8	Fam212b	3.0519	2.685	1.0657	1.1541	1.3527	1.0325	-1.1173	-1.2581
ENSMUSG00000078249.5	Hmga1-rs1	4.3146	2.6802	1.1956	1.205	1.4194	-1.5972	1.0938	1.1528
ENSMUSG00000055805.10	Fmnl1	3.4344	3.6526	1.121	1.3659	1.3478	1.0459	1.1133	-1.3821
ENSMUSG00000022575.4	Gsdmd	3.0328	2.9254	1.1902	1.3047	1.5981	1.1205	-1.3337	-1.0697
ENSMUSG00000040528.11	Milr1	3.3821	3.1807	-1.116	1.079	1.0818	-1.0499	-1.2544	-1.1364
ENSMUSG00000030830.14	Itgal	3.0284	2.8405	1.0898	1.2636	1.4234	1.177	-1.1716	-1.1676
ENSMUSG00000074417.9	Gm14548	4.8969	2.3702	1.2146	1.1003	1.2261	-1.0542	-1.2589	-1.1998
ENSMUSG00000024778.8	Fas	3.8896	1.8544	1.1402	1.1841	1.3178	-1.0076	-1.0817	-1.1872
ENSMUSG00000037447.12	Arid5a	3.2876	1.6759	1.2557	1.1899	1.1691	-1.0477	-1.0326	-1.1026
ENSMUSG00000036820.7	Amdhd2	3.047	2.2677	1.118	-1.0228	-1.0273	-1.0576	-1.0863	-1.0509
ENSMUSG00000019832.3	Rab32	2.795	2.302	1.0844	1.2254	1.4413	1.0837	-1.1554	-1.0215
ENSMUSG00000051748.2	Wfdc21	4.5368	1.7819	-1.1065	1.2638	1.1737	-1.0155	-1.1373	-1.1904
ENSMUSG00000097815.1	Gm26809	3.8467	1.9392	1.2481	1.3485	1.2502	-1.2009	-1.0059	-1.1877
ENSMUSG00000064147.6	Rab44	3.2833	1.9875	-1.364	1.3059	1.3885	-1.0519	-1.1931	-1.1745
ENSMUSG00000037035.5	Inhbb	3.0222	2.2275	1.2245	1.1342	1.5441	1.048	-1.2801	-1.0839
ENSMUSG00000007682.5	Dio2	2.7909	2.0453	-1.2074	1.115	1.595	-1.0639	-1.1416	1.0817
ENSMUSG00000005686.12	Ampd3	4.4788	2.3003	1.2228	1.396	1.1802	1.302	-1.175	-1.1028
ENSMUSG00000005824.6	Tnfsf14	3.7859	2.1484	1.026	-1.0242	1.075	-1.0505	-1.1523	-1.1375
ENSMUSG00000015312.8	Gadd45b	3.263	1.787	1.0217	-1.0087	1.5528	-1.0005	1.0276	-1.1294
ENSMUSG00000020865.12	Abcc3	2.9609	2.0014	1.1462	1.1206	1.2922	-1.0317	-1.003	1.1127
ENSMUSG00000031662.7	Snx20	2.7852	2.24	1.1291	1.1662	1.0864	1.0666	-1.0891	-1.077
ENSMUSG00000079071.2	Gm14085	4.3863	2.1314	-1.1398	1.1604	1.2275	1.1481	-1.2201	-1.1694
ENSMUSG00000066677.7	Pydc3	3.7798	2.046	-1.1025	1.1701	1.1747	-1.1266	-1.0872	-1.0072
ENSMUSG00000002983.12	Relb	3.2194	1.7058	-1.1359	1.1281	1.588	1.0244	-1.066	1.0308
ENSMUSG00000044258.9	Ctla2a	2.9429	2.1856	1.035	-1.065	1.4644	1.1487	-1.2136	-1.031
ENSMUSG00000073982.6	Rhog	2.7731	2.2883	1.0438	1.2602	1.2702	-1.0785	-1.1856	-1.0745
ENSMUSG00000082292.3	Gm12250	4.3226	1.8402	-1.0317	1.2299	1.4136	1.0106	-1.1936	-1.2438
ENSMUSG00000028195.3	Cyr61	3.7468	1.7876	1.1776	-1.0572	1.5094	-1.0863	-1.2957	-1.304
ENSMUSG00000036067.8	Slc2a6	3.2148	1.8241	-1.006	1.0609	1.0394	-1.0436	1.0055	-1.2063
ENSMUSG00000058624.8	Gda	2.9295	1.8654	-1.108	1.2843	1.249	1.0747	-1.0867	-1.2665
ENSMUSG00000039252.7	Lgi2	2.7725	2.0562	1.0017	1.2898	1.4599	-1.1079	-1.0484	-1.2032
ENSMUSG00000037580.9	Gch1	4.2306	2.2758	1.2404	1.2576	1.2873	-1.1995	-1.1771	-1.2034
ENSMUSG00000008540.7	Mgst1	3.5326	1.9817	-1.1773	-1.0101	1.3693	-1.0305	-1.1596	-1.2651
ENSMUSG00000005087.13	Cd44	3.2037	2.2353	1.3252	1.1571	1.3863	-1.0107	-1.1568	-1.2274
ENSMUSG00000033545.10	Znrf1	2.9235	1.768	1.1484	1.1993	1.276	-1.0906	1.1086	-1.0856
ENSMUSG00000022074.5	Tnfrsf10b	2.7383	2.2077	1.1771	1.1121	1.3258	-1.0485	-1.0351	-1.1934
ENSMUSG00000035673.9	Sbno2	4.2154	1.8855	-1.1091	1.1968	1.2245	-1.1509	1.0577	1.0117
ENSMUSG00000022218.11	Tgm1	3.5238	1.9428	-1.1382	1.16	1.0349	-1.0791	-1.0398	-1.1181
ENSMUSG00000039981.5	Zc3h12d	3.1952	2.4384	1.0056	1.0056	1.2817	-1.1997	-1.1639	-1.205
ENSMUSG00000024696.8	Lpxn	2.9233	2.5791	1.054	1.002	1.0055	1.0574	-1.1517	-1.0527
ENSMUSG00000052087.9	Rgs14	2.7036	2.53	-1.0715	-1.027	1.4671	-1.0294	-1.1591	-1.0969
ENSMUSG00000037321.13	Tap1	4.0722	2.249	-1.0094	1.3426	1.422	-1.0536	1.0964	1.1824
ENSMUSG00000000982.5	Ccl3	3.4677	1.6013	-1.0551	1.3256	1.187	1	-1.1407	-1.0973
ENSMUSG00000049303.6	Syt12	3.1706	2.0545	1.0101	1.0385	1.0106	-1.0945	-1.1652	-1.1211
ENSMUSG00000057135.8	Scimp	2.9232	2.6442	1.0064	-1.3584	1.3141	1.0322	1.0339	-1.1785
ENSMUSG00000044703.5	Phf11a	4.0555	2.0534	-1.2245	1.0372	1.2831	-1.0525	-1.1805	-1.0474
ENSMUSG00000063268.8	Parp10	3.4547	1.7265	-1.2616	1.201	1.2597	1.1171	1.2041	1.2643
ENSMUSG00000021477.8	Ctsl	3.1475	1.8245	1.144	1.1449	1.0736	1.1096	-1.0258	-1.0097
ENSMUSG00000021754.13	Map3k1	2.9133	2.0224	1.1947	1.0395	1.3695	1.0222	1.3107	1.2558
ENSMUSG00000018500.2	Adora2b	4.0381	1.759	-1.15	1.2055	1.3103	-1.0025	-1.123	-1.201
ENSMUSG00000032691.10	Nlrp3	3.4544	1.9231	-1.2779	1.2651	1.0779	1.0599	1.0437	-1.2145
ENSMUSG00000038059.6	Smim3	3.1338	2.0391	-1.0005	1.0795	1.382	-1.0953	-1.0934	-1.1182
ENSMUSG00000051832.7	E230016K23Rik	2.8999	2.3314	1.0068	-1.0233	1.1373	-1.0238	-1.2068	-1.0116
ENSMUSG00000030103.7	Bhlhe40	4.0238	2.1091	1.4758	1.0421	1.109	-1.0695	-1.0747	-1.2199
ENSMUSG00000031897.8	Psmb10	3.448	2.1571	1.1293	1.2811	1.4505	1.2789	-1.2256	-1.2087
ENSMUSG00000042726.10	Trafd1	3.1162	1.7506	-1.0525	1.2057	1.127	1.0297	1.0389	1.1611
ENSMUSG00000047281.3	Sfn	2.8758	2.4343	-1.0762	-1.0268	1.6707	1.1014	-1.2546	-1.0258
ENSMUSG00000052837.5	Junb	3.9833	2.1962	1.0485	1.2813	1.426	-1.1822	-1.1263	-1.1243
ENSMUSG00000024014.7	Pim1	3.4262	1.9566	-1.0174	1.4217	1.2549	1.0722	1.1243	-1.0895
ENSMUSG00000070031.7	Sp140	3.0907	2.0418	1.0319	-1.0632	1.1933	1.0808	1.2102	1.1447
ENSMUSG00000070034.9	Sp110	2.8673	2.4797	1.1501	1.1307	1.5478	1.0374	1.1193	1.3087
ENSMUSG00000024659.10	Anxa1	3.9736	2.3439	1.158	1.1434	1.3274	1.164	-1.025	-1.1922
ENSMUSG00000062345.6	Serpinb2	3.4143	2.1496	-1.1037	1.167	1.1176	1	1	1
ENSMUSG00000022564.6	Grina	3.0894	1.6398	1.076	1.2578	1.1231	1.0302	1.1323	1.188
ENSMUSG00000026082.7	Rev1	2.8212	2.1639	1.3579	1.0683	1.1908	1.2437	1.0381	-1.1757
ENSMUSG00000022876.13	Samsn1	3.9301	2.1202	-1.0766	1.2939	1.0984	1.0437	-1.0315	-1.1276
ENSMUSG00000054520.11	Sh3bp2	3.348	2.0515	1.0212	1.1864	1.2422	-1.1523	-1.048	-1.078
ENSMUSG00000026946.5	Nmi	3.073	1.9859	-1.1375	1.008	1.1321	1.1497	1.0214	-1.0572
ENSMUSG00000029822.11	Osbpl3	2.8204	2.196	1.1564	1.0605	1.3299	-1.056	1.0091	1.0262
ENSMUSG00000016496.7	Cd274	3.3421	1.6997	-1.092	1.0221	1.5917	-1.0956	1.0502	-1.1026
ENSMUSG00000024235.6	Map3k8	3.0662	2.1563	1.1547	1.1147	1.1564	1.0975	1.0411	-1.0917
ENSMUSG00000052102.10	Gnpda1	2.8047	2.3748	1.0536	1.2513	1.1767	-1.0177	-1.1193	1.0189
ENSMUSG00000057789.9	Bak1	2.6648	2.4285	1.0412	1.3028	1.7886	-1.1036	1.0859	-1.1901
ENSMUSG00000041959.10	S100a10	2.3555	1.8271	-1.042	1.5559	1.6121	1.2634	-1.3323	-1.4685
ENSMUSG00000025969.11	Nrp2	2.247	2.2522	1.2874	1.7034	1.9371	1.0114	-1.0784	-1.276
ENSMUSG00000024691.9	Fam111a	2.1266	2.5629	1.0421	1.6524	1.8403	-1.0265	-1.1108	-1.2184
ENSMUSG00000044562.10	Rasip1	2.0396	1.7152	1.1456	1.1363	1.8051	-1.163	-1.0162	-1.0671
ENSMUSG00000040829.10	Zmynd15	1.9547	2.258	1.2602	1.2556	1.4948	1.1104	-1.1164	-1.15
ENSMUSG00000045679.9	Pqlc3	2.6433	2.2081	-1.0451	1.2671	1.5659	1.1211	-1.0692	-1.154
ENSMUSG00000048534.6	Amica1	2.3479	2.3489	1.142	1.4922	2.0013	1.1843	-1.3134	-1.4642
ENSMUSG00000019102.6	Aldh3a1	2.2409	2.0233	1.1704	1.6755	1.6144	1.0363	-1.2114	-1.2971
ENSMUSG00000028262.9	Clca2	2.1256	2.0583	1.1843	1.0351	2.648	-1.0938	-1.3795	-1.2534
ENSMUSG00000034708.7	Grn	2.0313	2.327	1.476	1.515	1.3881	1.0016	1.0502	1.105
ENSMUSG00000028381.8	Ugcg	1.9164	2.0671	1.1661	1.4205	1.5605	1.0113	-1.1224	-1.0161
ENSMUSG00000047810.8	Ccdc88b	2.6349	2.4158	1.2083	1.2663	1.4574	1.0017	-1.1914	-1.1377
ENSMUSG00000027035.6	Cers6	2.3371	2.8205	1.1933	1.2797	1.5816	1.0119	-1.2291	-1.1791
ENSMUSG00000025511.10	Tspan4	2.2229	2.1576	1.2311	1.2389	1.3121	-1.1244	-1.2504	-1.1061
ENSMUSG00000005142.9	Man2b1	2.1026	2.2765	1.4754	1.6916	1.5716	1.1143	1.0635	1.0145
ENSMUSG00000045322.10	Tlr9	2.0269	2.4539	-1.0329	1.5699	1.3622	-1.0823	-1.124	-1.1073
ENSMUSG00000020709.11	Adap2	1.9086	2.0916	1.0564	1.6674	1.7853	-1.0851	-1.1639	-1.2809
ENSMUSG00000092060.1	Bend4	2.5962	2.2888	-1.1551	1.0582	1.7199	-1.0363	-1.1362	-1.2107
ENSMUSG00000019979.8	Apaf1	2.3337	2.2184	1.0619	1.4538	1.6349	1.0638	1.0276	-1.0474
ENSMUSG00000048440.11	Cyp4f16	2.2054	2.0914	1.2454	1.2488	1.6779	1.1554	1.0015	-1.3657
ENSMUSG00000035557.9	Krt17	2.1016	2.3535	1.0069	1.2282	1.8885	1.0108	-1.2389	-1.2344
ENSMUSG00000045658.12	Pid1	2.0261	1.9846	-1.0129	1.4742	1.6322	-1.089	-1.0786	-1.3628
ENSMUSG00000075284.6	Wipf1	1.9055	2.0938	1.1211	1.4916	1.5856	1.136	-1.0684	-1.2184
ENSMUSG00000018507.12	Trpv2	2.5786	2.5281	-1.1048	1.5566	1.5076	-1.0226	-1.1773	-1.1517
ENSMUSG00000040522.5	Tlr8	2.3077	2.8299	1.0238	1.3465	2.1119	1.0061	-1.158	-1.2523
ENSMUSG00000019194.10	Scn1b	2.2016	2.1824	-1.134	1.3993	1.3611	1.061	1.4276	1.4136
ENSMUSG00000068335.5	Dok1	2.0979	2.2759	1.0438	1.4264	1.5217	1.074	1.0344	-1.2498
ENSMUSG00000028159.10	Dapp1	2.0238	1.91	-1.0053	1.3799	1.5551	1.0691	-1.0682	-1.2
ENSMUSG00000022377.12	Asap1	1.8998	2.2659	1.0337	1.2373	1.5981	1.0035	1.0463	-1.084
ENSMUSG00000009281.4	Rarres2	2.532	2.7626	1.0546	1.3017	1.386	-1.063	-1.4128	-1.1362
ENSMUSG00000036943.8	Rab8b	2.3065	2.441	-1.0495	1.1756	1.5741	1.1256	1.1228	1.1978
ENSMUSG00000020941.7	Map3k14	2.1964	2.0677	1.0111	1.6374	1.5316	1.0198	-1.1018	-1.0832
ENSMUSG00000050953.9	Gja1	2.0952	1.7207	-1.071	1.2697	2.0309	1.0891	-1.232	-1.0619
ENSMUSG00000039208.11	Metrnl	2.0132	1.9204	1.0427	1.6148	1.3901	1.0208	-1.0712	-1.3477
ENSMUSG00000031557.11	Plekha2	1.8846	2.1889	1.1208	1.2822	1.4914	1.0688	1.1317	1.0291
ENSMUSG00000023947.7	Nfkbie	2.5013	2.3165	-1.0028	1.2439	1.6356	-1.0024	-1.2017	1.0071
ENSMUSG00000021242.8	Npc2	2.3054	2.4672	1.3374	1.4242	1.3506	1.2691	-1.1786	-1.057
ENSMUSG00000028059.10	Arhgef2	2.1801	2.2918	1.3683	1.8039	1.9754	-1.0302	-1.1381	-1.0361
ENSMUSG00000025366.7	Esyt1	2.0913	1.957	1.1445	1.3218	1.3959	-1.1047	1.0021	-1.0144
ENSMUSG00000027994.10	Ccdc109b	2.0096	2.5728	-1.0868	1.4384	1.3913	1.1202	-1.162	-1.2226
ENSMUSG00000062127.7	Cttnbp2nl	1.7976	2.2044	1.2877	1.273	1.5071	1.0888	-1.022	-1.2301
ENSMUSG00000020057.2	Dram1	2.4792	2.5712	1.0702	1.7213	1.8025	1.0539	-1.327	-1.2418
ENSMUSG00000020773.7	Trim47	2.3035	1.8051	1.0778	1.5555	1.648	1.0016	-1.0645	-1.1537
ENSMUSG00000068566.8	Myadm	2.1694	1.7366	1.0429	1.3873	1.8549	1.0679	-1.1316	-1.0265
ENSMUSG00000032135.10	Mcam	2.0844	2.127	-1.0099	1.1053	1.9603	-1.0819	-1.0128	-1.1909
ENSMUSG00000026833.14	Olfm1	1.9995	2.5712	1.0335	1.3658	1.7394	1.055	1.0798	-1.1907
ENSMUSG00000004665.6	Cnn2	1.7918	2.0963	1.1604	1.3992	1.7884	1.2324	1.0094	1.0078
ENSMUSG00000034361.5	Cpne2	2.4448	2.5923	-1.1098	1.4431	1.639	1.0979	-1.2265	-1.1332
ENSMUSG00000037946.7	Fgd3	2.3021	2.3033	1.295	1.2994	1.5054	-1.1506	-1.1191	-1.0157
ENSMUSG00000026832.8	Cytip	2.164	2.3069	-1.0589	1.443	1.9357	1.0078	-1.2792	-1.174
ENSMUSG00000036565.3	Ttyh3	2.0811	2.0746	1.1602	1.6297	1.9208	1.1562	1.1095	-1.0044
ENSMUSG00000020717.15	Pecam1	1.9989	2.0382	1.1528	1.3755	1.999	1.0676	1.0873	1.024
ENSMUSG00000008318.5	Relt	2.416	2.3754	1.2268	1.4594	1.2691	-1.1067	-1.2081	-1.226
ENSMUSG00000037820.11	Tgm2	2.2784	2.0522	1.0844	1.3025	1.5007	1.0615	1.0419	-1.146
ENSMUSG00000022957.15	Itsn1	2.1604	1.9712	1.0805	1.8452	1.7482	-1.0163	1.0256	1.0755
ENSMUSG00000029570.1	Lfng	2.0806	2.0427	1.1764	1.3771	1.3797	1.0445	-1.0096	1.1349
ENSMUSG00000038910.6	Plcl2	1.9929	2.5713	1.0831	1.5006	1.419	1.0609	-1.1217	-1.3059
ENSMUSG00000042331.9	Specc1	2.4147	2.5573	1.0743	1.6032	1.7614	-1.1232	-1.1547	-1.2169
ENSMUSG00000014444.12	Piezo1	2.2775	2.1041	1.1536	1.385	1.6051	1.1514	1.0414	1.1329
ENSMUSG00000079018.6	Ly6c1	2.1406	1.9449	-1.0549	1.8995	1.5725	1.2424	-1.2776	-1.16
ENSMUSG00000021262.10	Evl	2.0715	2.3876	1.068	1.609	1.6492	1.1226	-1.1167	1.0025
ENSMUSG00000028459.7	Cd72	1.9839	2.1451	1.0864	1.3533	1.6601	1.1332	-1.0547	1.0233
ENSMUSG00000016087.9	Fli1	2.3975	2.5121	1.1803	1.2666	1.6235	1.1502	-1.0805	-1.2442
ENSMUSG00000039109.11	F13a1	2.2708	2.1817	1.1628	1.6927	1.6355	1.1721	-1.4348	-1.2417
ENSMUSG00000052821.3	Cysltr1	2.1387	2.5114	1.0533	1.303	1.4011	1.0452	-1.0789	-1.2404
ENSMUSG00000029484.8	Anxa3	2.06	1.8894	1.0959	1.5001	1.6158	1.4846	-1.248	-1.2457
ENSMUSG00000027009.14	Itga4	1.9788	2.6776	1.0173	1.6985	1.6845	1.0582	1.0665	-1.0182
ENSMUSG00000036155.9	Mgat5	2.3775	2.1559	1.2345	1.4366	1.534	-1.2909	-1.211	1.094
ENSMUSG00000028849.13	Map7d1	2.2682	2.1488	1.1561	1.5386	1.5029	-1.085	-1.0225	-1.0284
ENSMUSG00000058163.9	Gm5431	2.1375	2.1381	1.1374	1.3922	1.6545	-1.0418	-1.5636	-1.1693
ENSMUSG00000049775.12	Tmsb4x	2.0598	2.5241	1.1705	1.3424	1.3848	1.343	-1.1163	-1.129
ENSMUSG00000030774.9	Pak1	1.9787	2.7147	-1.6116	1.1137	1.7993	1.0164	1.1765	-1.1937
ENSMUSG00000021493.11	Pdlim7	2.3631	2.0085	-1.1632	1.5435	1.5622	-1.088	1.0141	-1.3125
ENSMUSG00000031328.11	Flna	2.2568	2.0433	1.1878	1.5882	1.867	1.1561	1.0555	1.0353
ENSMUSG00000034663.9	Bmp2k	2.1303	2.5531	1.0809	1.2565	1.3956	-1.1199	-1.0935	-1.0412
ENSMUSG00000056888.7	Glipr1	2.0531	2.4772	1.0998	1.1332	1.4438	1.0461	-1.131	-1.397
ENSMUSG00000027962.10	Vcam1	1.9729	1.8052	-1.0173	1.3897	2.2093	1.0635	-1.1249	-1.152
ENSMUSG00000045312.7	Lhfpl2	2.2528	2.6965	1.0372	1.2493	2.0385	-1.0008	-1.0008	-1.1495
ENSMUSG00000020017.10	Hal	2.1302	2.3071	1.2291	1.6232	1.4183	-1.0761	-1.1498	-1.4067
ENSMUSG00000025915.10	Sgk3	2.0446	2.101	1.2459	1.266	1.4621	-1.1356	1.0808	-1.156
ENSMUSG00000008398.10	Elk3	1.9604	2.0357	1.126	1.2426	1.6538	1.0493	1.2492	-1.048
ENSMUSG00000020010.7	Vnn3	6.8058	2.3632	-1.0195	-1.0833	-1.5497	-1.1431	-1.0304	1.0007
ENSMUSG00000052212.5	Cd177	4.1848	1.8777	-1.0997	-1.0368	-1.1394	-1.0375	-1.0928	-1.0825
ENSMUSG00000044092.8	C130050O18Rik	3.071	2.0441	1.0224	-1.1187	-1.2738	1.0227	-1.0695	-1.0915
ENSMUSG00000005547.10	Cyp2a5	6.1487	1.9829	1.5156	-1.6992	-2.3566	-1.316	-1.1736	1.011
ENSMUSG00000025283.11	Sat1	4.1606	2.8963	1.0809	-1.0613	-1.0873	-1.0022	1.2463	1.2388
ENSMUSG00000023045.8	Soat2	2.9918	2.0956	-1.092	1.1556	-1.2871	-1.0464	-1.0798	-1.0727
ENSMUSG00000079339.6	Gm14446	6.1163	3.1882	-1.1342	-1.3618	-1.2288	-1.0288	-1.1424	-1.0358
ENSMUSG00000038418.7	Egr1	4.0948	1.9344	-1.1829	-1.0165	1.0121	1.0114	-1.0965	-1.1402
ENSMUSG00000061815.7	Rufy4	2.3997	2.2247	-1.1055	-1.2434	-1.4096	1.0272	1.003	-1.0271
ENSMUSG00000096719.1	Mrgpra2b	5.3763	1.945	1	-1.1045	-1.1321	1	-1.0555	1
ENSMUSG00000043993.6	2900052L18Rik	4.0343	2.2752	-1.2689	-1.3486	-1.4252	-1.3468	1.412	1.3957
ENSMUSG00000058216.8	BC021614	5.364	2.6673	-1.1264	1.0845	-1.6335	-1.0249	-1.032	-1.1361
ENSMUSG00000028211.7	Trp53inp1	3.9492	2.4655	-1.1977	1.0215	-1.0075	1.223	-1.0241	-1.0089
ENSMUSG00000059108.3	Ifitm6	5.3126	3.2229	-1.0059	-1.1274	1.0663	-1.1249	-1.2224	-1.2021
ENSMUSG00000078817.3	Nlrp12	3.8714	1.9381	-1.0587	-1.0988	-1.0711	1	1	1
ENSMUSG00000006462.6	A530013C23Rik	5.105	1.4678	-1.011	-1.0638	-1.393	1.0258	-1.0079	-1.1338
ENSMUSG00000087590.2	2410004N09Rik	3.8274	2.4031	-1.0222	1.0223	-1.4202	-1.0473	-1.1611	-1.0024
ENSMUSG00000030187.11	Klra2	5.081	2.1398	-1.2384	1.002	-1.0567	-1.0753	-1.0424	-1.0704
ENSMUSG00000063975.9	Slco1a5	3.815	2.2973	-1.3445	1.0097	-1.0472	1.3053	1.6915	1.1495
ENSMUSG00000050370.4	Ch25h	4.822	2.5914	-1.0191	1.157	-1.1332	-1.062	-1.1401	-1.1344
ENSMUSG00000090665.1	Gad1-ps	3.5391	2.2848	1.0566	-1.076	-1.0633	-1.0217	-1.1148	1
ENSMUSG00000029379.9	Cxcl3	4.7965	1.7108	-1.0689	1.0967	-1.2303	1	1	1
ENSMUSG00000029915.10	Clec5a	3.4684	3.1295	1.3491	-1.0698	-1.266	1.1281	-1.1446	-1.0418
ENSMUSG00000003541.6	Ier3	4.5209	1.7515	1.292	-1.0396	1.0199	-1.0806	-1.2581	-1.0562
ENSMUSG00000046908.5	Ltb4r1	3.2739	1.9233	-1.0942	-1.2159	-1.2264	1.04	-1.0561	-1.0882
ENSMUSG00000087132.3	A930001C03Rik	4.3869	2.3269	-1.233	-1.0719	-1.004	-1.0452	-1.1087	-1.0251
ENSMUSG00000032245.8	Cln6	3.205	1.7644	1.2054	-1.0345	-1.3033	-1.1282	1.2191	1.1335
ENSMUSG00000060445.7	Sycp2	4.3312	1.7713	-1.1272	-1.0864	-1.1067	-1.0326	-1.0809	-1.0719
ENSMUSG00000030895.8	Hpx	3.1759	2.2547	-1.1017	1.1361	-1.1626	-1.0096	1	-1.0787
ENSMUSG00000059824.6	Dbp	4.3064	2.8344	1.2784	-1.0488	-1.1589	-1.1551	1.0225	1.0835
ENSMUSG00000030162.10	Olr1	3.1327	1.879	-1.1368	1.0081	-1.0936	-1.0095	1.0023	1
ENSMUSG00000086841.1	2410006H16Rik	3.1189	1.9979	-1.1637	-1.139	-1.3312	1.1129	-1.1578	1.1054
ENSMUSG00000002289.11	Angptl4	3.3416	1.7169	1.3582	1.0526	1.6452	1.2128	-1.7787	-1.2683
ENSMUSG00000027540.9	Ptpn1	2.6902	1.7317	1.0759	1.5091	1.3683	1.2028	-1.0521	-1.0809
ENSMUSG00000042349.9	Ikbke	2.3616	1.7464	1.1522	1.6331	1.364	-1.0585	-1.1384	1.0234
ENSMUSG00000030852.11	Tacc2	3.2147	1.4402	1.6983	1.356	1.2696	1.0874	-1.0412	-1.1336
ENSMUSG00000003051.9	Elf3	2.6377	1.7925	1.3583	1.4435	1.1933	-1.076	1.0274	-1.0432
ENSMUSG00000025287.11	Acot9	2.2698	1.5154	1.227	1.2493	1.2451	1.1174	1.0437	1.117
ENSMUSG00000023232.13	Serinc2	3.167	1.5625	1.2326	1.3585	1.4873	1.1568	1.0571	1.0103
ENSMUSG00000032000.13	Birc3	2.6179	1.8914	1.0499	1.3409	1.3347	-1.0374	-1.0375	1.0747
ENSMUSG00000026509.11	Capn2	2.2508	1.5598	1.185	1.3527	1.2973	1.0111	1.0853	1.0005
ENSMUSG00000020758.11	Itgb4	3.1199	1.7968	1.4982	1.2549	1.3612	1.023	1.2927	1.3664
ENSMUSG00000023367.10	Tmem176a	2.5968	2.2158	1.3034	1.2069	1.4673	1.1394	-1.0272	1.0858
ENSMUSG00000073411.7	H2-D1	2.2359	1.8037	1.2425	1.3824	1.3507	1.1259	-1.0832	-1.0671
ENSMUSG00000032508.8	Myd88	2.9542	1.4431	1.1427	1.3934	1.127	1.2308	1.0185	-1.0623
ENSMUSG00000018899.12	Irf1	2.5339	1.7502	1.1783	1.2432	1.4677	1.2608	1.2532	1.2203
ENSMUSG00000017760.11	Ctsa	2.2185	2.1096	1.2354	1.3732	1.2259	1.0119	1.0126	1.0514
ENSMUSG00000031639.7	Tlr3	2.9066	1.8438	1.277	1.0791	1.3147	1.0656	-1.0638	1.0578
ENSMUSG00000002897.3	Il17ra	2.5099	1.7855	1.0691	1.503	1.4196	1.0245	-1.0955	1.0752
ENSMUSG00000026014.11	Raph1	2.2166	1.2624	1.3541	1.5949	1.8021	1.0599	-1.0308	-1.0996
ENSMUSG00000097554.1	Gm26825	2.9031	1.3578	1.1135	1.6149	1.4423	1.0518	-2.2809	-1.9755
ENSMUSG00000030095.6	Tmem43	2.5066	1.5849	1.1912	1.3988	1.3361	-1.0888	-1.0815	-1.0593
ENSMUSG00000021871.13	Pnp	2.1768	1.736	-1.0838	1.4358	1.2989	1.3592	-1.1872	-1.2001
ENSMUSG00000076431.4	Sox4	2.8106	1.6826	1.3129	-1.1006	2.1196	-1.0602	-1.2341	-1.2148
ENSMUSG00000060802.8	B2m	2.5012	2.1274	1.2297	1.391	1.3852	1.1311	-1.1654	-1.1811
ENSMUSG00000001473.6	Tubb6	2.1268	1.7017	1.3501	1.7659	1.5593	1.0048	-1.2082	-1.1563
ENSMUSG00000029810.11	Tmem176b	2.7792	2.1484	1.4214	1.3925	1.5688	1.2762	1.0491	1.076
ENSMUSG00000061232.11	H2-K1	2.4651	1.9652	1.2059	1.3723	1.4551	1.0693	-1.1046	-1.0855
ENSMUSG00000036986.12	Pml	2.0929	1.5743	1.2687	1.3822	1.4569	-1.0166	1.1117	1.1509
ENSMUSG00000096727.1	Psmb9	2.7587	1.7099	-1.0083	1.3636	1.3121	1.1565	-1.0602	-1.0605
ENSMUSG00000092203.3	1110038B12Rik	2.4424	1.7951	1.1005	1.568	1.3795	-1.0369	-1.1665	-1.141
ENSMUSG00000027377.2	Mall	2.0581	1.4549	1.1055	1.98	1.1037	-1.0901	-1.1541	1.0834
ENSMUSG00000038301.11	Snx10	2.7491	1.8822	1.2165	1.1114	1.2485	1.2128	-1.0926	-1.0139
ENSMUSG00000060147.11	Serpinb6a	2.4385	1.5967	1.076	1.3267	1.3649	1.2585	-1.0083	1.0226
ENSMUSG00000009585.13	Apobec3	2.058	1.7641	1.0574	1.3752	1.4458	1.2717	-1.1599	1.118
ENSMUSG00000063524.9	Eno1	2.7277	1.7219	1.2789	1.2727	1.1919	1.1857	-1.1302	-1.1217
ENSMUSG00000039994.11	Timeless	2.4312	1.9308	1.2624	1.7519	1.6123	1.1273	-1.3796	-1.1263
ENSMUSG00000071547.3	Nt5dc2	2.0559	1.9478	1.6692	1.2555	1.4099	1.0517	-1.3843	-1.2086
ENSMUSG00000029135.9	Fosl2	2.7269	2.0683	1.1695	1.1708	1.4385	1.1194	-1.1317	-1.1515
ENSMUSG00000037679.8	Inf2	2.4242	1.7943	1.0744	1.1764	1.4806	1.0105	-1.0298	-1.0873
ENSMUSG00000022443.12	Myh9	2.0519	1.5918	1.1866	1.2529	1.4238	1.0412	1.1091	1.1303
ENSMUSG00000033685.8	Ucp2	2.7078	1.8094	1.5804	1.4534	1.251	1.2419	-1.0192	1.0039
ENSMUSG00000037992.12	Rara	2.4075	1.6319	1.3058	1.2352	1.5544	1.0731	-1.0759	-1.0698
ENSMUSG00000028041.13	Adam15	2.0434	1.705	1.1316	1.3626	1.4719	1.0208	1.0901	1.1106
ENSMUSG00000033669.7	Zfp7	2.3633	1.8196	1.2857	1.3584	1.4087	-1.0243	-1.084	-1.1142
ENSMUSG00000019737.10	Syne4	2.0381	1.293	1.3449	1.3352	1.4257	1.1018	1.3384	1.3115
ENSMUSG00000027907.4	S100a11	3.0658	1.6968	1.0381	1.0175	1.1227	1.1619	1.0198	-1.056
ENSMUSG00000020607.6	Fam84a	2.6501	2.1626	-1.0814	1.0566	1.4006	1.2018	1.1073	1.3342
ENSMUSG00000028613.10	Lrp8	2.5288	1.7665	-1.1142	1.1118	1.0625	-1.0242	-1.0284	-1.1397
ENSMUSG00000000958.5	Slc7a7	2.447	1.8419	-1.0723	1.2537	1.2906	-1.0822	-1.2512	-1.0322
ENSMUSG00000024816.8	Frmd8	2.3118	1.5825	1.0565	1.1141	1.2162	1.0111	-1.0158	1.138
ENSMUSG00000040938.12	Slc16a11	2.1729	2.0572	-1.0531	1.1899	1.3805	1.1717	1.1982	1.3049
ENSMUSG00000027381.12	Bcl2l11	2.044	1.7669	1.0226	1.0437	1.1889	1.1478	1.1169	1.412
ENSMUSG00000032739.12	Pram1	2.848	1.7953	-1.1173	-1.0818	-1.0632	1.0029	-1.0764	-1.0675
ENSMUSG00000047230.6	Cldn2	2.6498	2.1546	1.0929	1.0986	1.2697	1.0458	-1.0247	-1.0224
ENSMUSG00000040659.3	Efhd2	2.5152	2.0928	1.0932	1.1823	1.1636	1.0175	-1.0327	-1.0431
ENSMUSG00000049939.6	Lrrc4	2.4398	1.7715	-1.078	1.0045	1.2276	1	-1.0954	-1.0582
ENSMUSG00000016256.10	Ctsz	2.3044	1.7833	1.1728	1.211	1.117	1.0782	-1.0552	-1.0365
ENSMUSG00000079491.5	H2-T10	2.167	1.4954	-1.3695	1.2177	1.1022	1.3684	-1.014	1.0132
ENSMUSG00000029217.12	Tec	2.0136	1.741	-1.0504	1.0848	1.1792	-1.0891	-1.0017	-1.126
ENSMUSG00000094796.1	BC147527	2.8451	1.7296	-1.0949	-1.0167	1.0096	1.0581	-1.0756	-1.0714
ENSMUSG00000072621.9	Slfn10-ps	2.6422	1.7192	-1.0927	1.0075	1.1537	-1.0128	-1.1191	-1.0822
ENSMUSG00000004709.10	Cd244	2.5012	2.0094	-1.0409	1.1401	-1.1358	1.0053	-1.1176	-1.0793
ENSMUSG00000040158.8	Tax1bp3	2.4367	1.7187	1.0292	1.1427	1.3197	1.0517	-1.1218	-1.1166
ENSMUSG00000028337.10	Coro2a	2.3038	1.6545	1.119	-1.0002	1.2174	1.0272	-1.1283	-1.2187
ENSMUSG00000026029.10	Casp8	2.164	1.8312	1.0234	1.1681	1.2821	1.1361	-1.223	-1.0405
ENSMUSG00000024730.7	Ms4a8a	2.7966	2.1063	-1.0998	1.2165	1.1568	-1.0031	-1.1739	-1.0895
ENSMUSG00000074570.9	Cass4	2.6369	1.5885	-1.0036	1.3759	-1.0824	1.009	-1.2101	-1.1361
ENSMUSG00000038387.7	Rras	2.4964	1.7934	1.0958	1.0508	1.232	1.0461	-1.0675	-1.0395
ENSMUSG00000083773.4	Gm13394	2.4323	1.9325	1.1797	-1.0354	1.0961	1.1356	-1.0895	-1.073
ENSMUSG00000028843.8	Sh3bgrl3	2.2713	2.359	1.076	1.1165	1.2606	1.1673	-1.0872	-1.1235
ENSMUSG00000087107.3	AI662270	2.155	2.1064	-1.179	1.0419	1.0883	-1.0443	1.2475	-1.1646
ENSMUSG00000001227.7	Sema6b	2.7933	1.8772	-1.0632	1.2504	1.2079	-1.0553	-1.2411	-1.0787
ENSMUSG00000037465.9	Klf10	2.6347	1.9722	1.0573	1.0967	1.292	1.1079	1.008	1.0131
ENSMUSG00000006589.7	Aprt	2.4934	2.0127	1.0929	1.2217	1.166	1.0972	-1.1011	-1.0381
ENSMUSG00000035042.2	Ccl5	2.4259	1.7201	-1.0295	1.4889	-1.1005	1.1826	1.021	-1.0711
ENSMUSG00000032712.12	2810474O19Rik	2.2697	2.0989	1.096	1.1481	1.3223	-1.0461	-1.0589	-1.1191
ENSMUSG00000019320.9	Noxo1	2.1391	1.5302	1.014	1.1675	1.1277	-1.009	1.2186	1.2325
ENSMUSG00000022216.12	Psme1	2.7713	1.706	-1.2259	1.118	1.1617	1.1366	-1.1105	-1.0974
ENSMUSG00000008167.10	Fbxw9	2.6302	1.7895	-1.0007	1.0759	1.2372	1.1119	1.1832	1.1004
ENSMUSG00000048216.9	Gpr85	2.4876	1.7622	-1.0697	1.0628	1.1447	-1.0108	-1.0872	1
ENSMUSG00000029580.10	Actb	2.4137	1.8502	1.0507	1.1826	1.2848	-1.0364	-1.2714	-1.1228
ENSMUSG00000097636.3	5830416P10Rik	2.266	1.6816	-1.0843	1.1497	1.2171	-1.0566	-1.0902	-1.0642
ENSMUSG00000005054.6	Cstb	2.1361	1.7453	-1.0502	1.1191	1.0736	1.0963	-1.0384	-1.105
ENSMUSG00000081723.1	Gm15931	2.7281	2.1063	1.0371	1.289	-1.2153	-1.0574	-1.1058	-1.1241
ENSMUSG00000003573.11	Homer3	2.6299	1.7606	1.0209	1.1505	1.1889	1.0023	-1.1442	-1.0544
ENSMUSG00000039217.8	Il18	2.4841	2.0682	-1.077	-1.018	1.1618	-1.0647	-1.0326	-1.1931
ENSMUSG00000102037.1	Bcl2a1a	2.4016	1.5153	-1.1914	-1.0613	1.1773	1.0366	1.0113	-1.1187
ENSMUSG00000032860.4	P2ry2	2.2515	1.4957	-1.0147	1.1067	1.061	-1.0333	-1.0531	-1.1233
ENSMUSG00000059182.5	Skap2	2.1219	1.6335	-1.0965	1.0375	1.0144	1.1702	1.0324	1.036
ENSMUSG00000097461.1	Gm26735	2.7238	1.7796	-1.1758	1.1382	1.1525	-1.0383	-1.0245	1.05
ENSMUSG00000019850.7	Tnfaip3	2.6101	1.8016	-1.0672	1.0969	1.2755	-1.1669	1.0051	-1.0784
ENSMUSG00000066682.7	Pilrb2	2.4823	1.6983	-1.065	1.0721	1.1452	-1.0874	-1.0367	-1.0377
ENSMUSG00000064065.11	Ipcef1	2.3729	2.0861	1.0654	1.3101	1.0126	-1.0268	-1.0884	-1.1892
ENSMUSG00000025888.5	Casp1	2.2475	2.0103	1.0132	-1.1516	1.2985	-1.1095	1.085	-1.2128
ENSMUSG00000030149.11	Klrk1	2.1133	2.1465	-1.2768	1.1415	1.2266	1.0779	1.0241	-1.0076
ENSMUSG00000030474.8	Siglece	2.6971	1.8344	1.0967	-1.0209	1.0811	1.0392	-1.0798	-1.1077
ENSMUSG00000007041.9	Clic1	2.607	1.8713	1.0505	1.0897	1.1274	1.1051	-1.0462	-1.0005
ENSMUSG00000053101.2	Gpr141	2.4813	1.8988	-1.1247	-1.0215	1.2634	-1.0091	-1.0523	-1.1317
ENSMUSG00000028893.8	Sesn2	2.3699	1.5394	-1.1588	1.0816	-1.0285	1.3868	-1.1635	1.2264
ENSMUSG00000086513.3	9130208D14Rik	2.2393	1.5308	-1.0903	1.039	1.214	-1.0127	-1.0851	-1.0578
ENSMUSG00000074342.2	I830077J02Rik	2.1054	1.9196	1.043	-1.0479	1.1187	-1.0279	-1.0378	-1.1453
ENSMUSG00000039519.6	Cyp7b1	2.6952	2.203	-1.1683	1.0671	1.1238	1.2233	-1.0829	-1.0115
ENSMUSG00000004814.7	Ccl24	2.6011	1.8271	1.0139	1.3603	1.1322	1.1031	-1.1116	-1.4249
ENSMUSG00000023186.10	Vwa5a	2.4746	1.7121	-1.0632	1.1024	1.1937	1.2514	-1.0086	-1.0256
ENSMUSG00000025586.12	Cpeb1	2.3504	1.9179	1.0806	1.1563	1.1127	-1.1222	1.2134	-1.1193
ENSMUSG00000005057.9	Sh2b2	2.2383	2.0545	-1.1421	1.1154	1.1448	-1.0601	-1.0581	-1.0601
ENSMUSG00000036478.7	Btg1	2.105	1.5921	-1.0298	-1.0604	1.1408	1.1406	1.051	1.0427
ENSMUSG00000019122.8	Ccl9	2.6772	1.8766	-1.4744	1.1448	1.0496	1.0236	-1.3384	-1.2885
ENSMUSG00000022965.7	Ifngr2	2.6011	1.9784	-1.0125	1.1759	1.3128	1.0751	1.0405	1.0045
ENSMUSG00000009292.13	Trpm2	2.4693	2.1836	1.0084	-1.0527	1.3775	-1.1643	-1.0255	-1.0549
ENSMUSG00000041420.14	Meis3	2.3492	1.7946	1.085	1.1788	1.3582	-1.0181	-1.2495	1.0014
ENSMUSG00000032763.10	Ilvbl	2.2299	1.4594	1.0512	1.028	1.231	1.1577	1.1337	1.3533
ENSMUSG00000079445.3	B3gnt7	2.0962	1.7538	-1.0688	-1.0489	1.0874	-1.0476	-1.0871	-1.0524
ENSMUSG00000027068.6	Dhrs9	2.6622	1.6403	-1.0693	1.2026	1.2368	-1.0053	-1.123	-1.1362
ENSMUSG00000066684.6	Pilrb1	2.5795	2.0388	-1.1049	-1.269	1.0108	1.0397	-1.0794	-1.0491
ENSMUSG00000052248.11	Zeb2os	2.4689	2.0732	-1.0631	1.1139	1.2479	1.1725	-1.205	-1.1367
ENSMUSG00000032085.4	Tagln	2.3394	1.736	1.054	1.0618	1.2615	1.3578	-1.0241	-1.0255
ENSMUSG00000027663.8	Zmat3	2.227	1.7147	1.1349	1.2069	1.1265	1.0607	-1.0422	-1.1255
ENSMUSG00000032382.10	Snx1	2.0919	1.6334	-1.0406	1.1621	1.2541	1.1261	1.0711	-1.066
ENSMUSG00000095028.2	Sirpb1b	2.6574	2.208	-1.008	-1.0319	1.1699	1	-1.1247	-1.0876
ENSMUSG00000024952.8	Rps6ka4	2.5547	2.1063	-1.0829	1.1581	1.1545	1.2661	1.0976	1.0535
ENSMUSG00000045404.11	Kcnk13	2.4614	2.2778	-1.0093	1.1044	1.0836	-1.117	-1.1775	-1.055
ENSMUSG00000030341.13	Tnfrsf1a	2.3174	1.594	-1.0233	1.2429	1.2022	1.0962	-1.0124	-1.0886
ENSMUSG00000025058.4	5430427O19Rik	2.2227	2.135	1.0611	1.1768	1.2733	1.0478	-1.2284	-1.1248
ENSMUSG00000037553.10	Zdhhc18	2.0772	1.5672	1.0609	1.0058	1.2465	1.059	1.0053	1.01
ENSMUSG00000057143.10	Trim12c	2.6555	1.6362	-1.2882	-1.0211	1.1195	1.0216	1.1612	1.0023
ENSMUSG00000048489.9	8430408G22Rik	2.5376	1.8214	-1.0732	-1.1653	1.184	1.1767	-1.1715	-1.2504
ENSMUSG00000020458.12	Rtn4	2.4599	2.1112	-1.0382	1.0648	1.2044	1.0535	1.1081	1.0169
ENSMUSG00000071561.2	BC100530	2.3151	1.7561	-1.0931	-1.0229	1.2869	1.0153	-1.1001	-1.0902
ENSMUSG00000062585.7	Cnr2	2.1986	2.2124	-1.1199	-1.0081	1.5124	-1.1017	-1.2073	-1.0864
ENSMUSG00000001249.10	Hpn	2.0496	1.69	1.1448	1.1933	1.0986	1.1863	1.4385	1.328
ENSMUSG00000032577.12	Mapkapk3	2.5324	1.8809	1.157	1.1401	1.1861	-1.0525	1.087	1.0575
ENSMUSG00000029304.10	Spp1	2.45	2.0029	-1.109	-1.1266	1.1044	-1.0513	-1.097	-1.0586
ENSMUSG00000051498.4	Tlr6	2.3135	1.7894	-1.2253	1.1189	1.0197	1.0489	-1.0211	-1.025
ENSMUSG00000067586.3	S1pr3	2.1979	1.8474	1.1537	1.105	1.177	-1.0263	-1.0696	-1.1621
ENSMUSG00000037681.9	Esyt3	2.0446	1.7841	1.0572	-1.0778	1.1211	-1.013	1.0109	1.0726
ENSMUSG00000026822.10	Lcn2	51.2421	10.3719	2.054	1.2376	1.2751	-1.1328	-1.7209	-1.4686
ENSMUSG00000056071.8	S100a9	16.8298	4.646	-1.0646	-1.1231	1.1872	-1.1146	-1.2687	-1.2393
ENSMUSG00000022037.10	Clu	35.9559	10.6235	1.5609	1.2647	2.1453	-1.2231	-1.4628	-1.3595
ENSMUSG00000030142.6	Clec4e	15.1442	5.4888	-1.0271	-1.1827	1.2634	1	-1.2228	1
ENSMUSG00000074115.3	Saa1	30.4435	5.1002	-1.308	-1.0917	-1.1619	-1.0433	1	1
ENSMUSG00000027832.5	Ptx3	15.1293	5.9867	-1.5573	1.8031	1.1427	1.1363	-1.2973	-1.2284
ENSMUSG00000029372.6	Ppbp	29.0226	3.1208	1	-1.2547	-1.0292	1	1	1
ENSMUSG00000028859.10	Csf3r	14.9691	9.8099	1.5588	1.5277	2.2903	-1.2284	-1.4158	-1.2947
ENSMUSG00000035385.5	Ccl2	27.2023	6.3905	1.0863	1.2548	-1.2526	-1.0222	-1.276	-1.2379
ENSMUSG00000047798.11	Cd300lf	14.3835	9.7016	1.0384	1.2397	1.5827	-1.0885	-1.5065	-1.3825
ENSMUSG00000040809.10	Chil3	25.9991	11.363	1.1032	-1.1745	-1.5544	1	1	1
ENSMUSG00000025491.10	Ifitm1	13.5519	7.3902	1.2141	1.2043	1.4049	-1.0677	-1.3119	-1.4604
ENSMUSG00000026180.8	Cxcr2	25.3785	8.9479	1.0357	-1.3233	1.2491	-1.0724	-1.2783	1
ENSMUSG00000029380.10	Cxcl1	24.9823	4.4178	-1.1273	-1.1949	-1.2539	1.0088	-1.2408	-1.3245
ENSMUSG00000000204.11	Slfn4	23.6133	6.5525	-1.0727	1.4551	1.4787	-1.0172	-1.4325	-1.4345
ENSMUSG00000040026.7	Saa3	23.547	8.3758	1.7519	1.5023	1.3611	-1.1396	-1.7114	-1.6228
ENSMUSG00000037095.7	Lrg1	22.7703	5.0875	-1.029	1.3877	-1.1006	-1.1566	-1.1866	-1.0659
ENSMUSG00000021091.8	Serpina3n	20.9033	4.1765	-1.0906	1.8176	1.8061	-1.0519	-1.3509	-1.4501
ENSMUSG00000056054.8	S100a8	20.6825	4.5069	-1.1067	-1.1016	1.1318	-1.1184	-1.2408	-1.2433
ENSMUSG00000025044.11	Msr1	17.8612	10.1102	1.1132	2.096	1.6939	-1.1166	-1.4016	-1.4469
ENSMUSG00000067297.4	2010002M12Rik	4.6981	1.0957	-1.1791	-1.0583	1.1869	-1.0162	-1.1076	-1.013
ENSMUSG00000004951.10	Hspb1	3.2784	1.1711	-1.0806	1.0341	1.1996	1.0276	1.0059	-1.0895
ENSMUSG00000058794.8	Nfe2	2.982	1.5584	1.0281	-1.0064	1.0027	1	1	1
ENSMUSG00000032487.8	Ptgs2	4.4378	1.4994	-1.1135	-1.1519	1.2185	-1.0646	-1.0581	-1.112
ENSMUSG00000079362.4	Gbp6	3.2173	1.4823	-1.2591	1.112	1.3714	1.1472	1.0875	1.0061
ENSMUSG00000014543.10	Klra17	2.9573	1.4231	-1.083	-1.0383	-1.0605	-1.0313	-1.078	-1.0216
ENSMUSG00000039364.9	Sectm1b	4.2892	1.4003	-1.1079	-1.0368	1.3444	-1.0077	-1.1191	-1.0955
ENSMUSG00000078616.1	Trim30c	3.1232	1.2869	-1.1012	-1.0489	1.0429	1.0569	-1.056	-1.077
ENSMUSG00000027297.10	Ltk	2.9521	1.3421	1.0152	-1.0605	1.0734	-1.0512	1.0432	1.0872
ENSMUSG00000060183.6	Cxcl11	4.208	1.0742	-1.0527	-1.1532	1.1381	-1.047	-1.0161	-1.1034
ENSMUSG00000075706.6	Gpx4	3.1191	1.4492	-1.1429	-1.1807	-1.1693	1.1136	-1.0827	-1.0094
ENSMUSG00000024912.5	Fosl1	2.8845	1.2048	-1.1087	-1.0321	1.2188	-1.051	-1.0253	-1.0816
ENSMUSG00000063354.6	Slc39a4	3.7928	1.422	1.125	1.0322	1.422	-1.0613	-1.1526	-1.0346
ENSMUSG00000021123.8	Rdh12	3.1191	1.2553	1.0364	1.0892	1.1407	1	-1.0232	-1.1126
ENSMUSG00000039196.2	Orm1	2.7792	1.058	-1.42	1.1005	1.1318	1.0953	-1.1135	-1.1739
ENSMUSG00000024526.8	Cidea	3.7596	1.0827	-1.0728	1.2426	-1.1408	1.2961	-1.1657	-1.084
ENSMUSG00000032207.9	Lipc	3.116	1.1123	-1.0199	-1.0554	1.0436	1	1	1
ENSMUSG00000010358.9	Ifi35	2.7334	1.5048	-1.2633	1.2048	1.2024	1.0947	1.0065	-1.0849
ENSMUSG00000055978.4	Fut2	3.6731	1.225	-1.0148	-1.0265	-1.1119	1.0254	-1.0837	-1.0299
ENSMUSG00000029847.9	2010107G12Rik	3.1095	1.5214	-1.1085	-1.2929	1.1284	-1.1286	-1.0282	1.0517
ENSMUSG00000020407.9	Upp1	2.7218	1.3804	-1.1633	1.1275	1.2668	1.0459	-1.0075	-1.142
ENSMUSG00000020638.7	Cmpk2	3.6722	1.3701	-1.7325	-1.0181	1.1645	1.1371	1.2393	1.1472
ENSMUSG00000040033.11	Stat2	3.1083	1.2819	-1.0994	1.2109	1.3408	-1.0421	1.2045	1.0695
ENSMUSG00000033107.5	Rnf125	2.6793	1.1275	1.0017	-1.0368	1.3913	-1.0051	-1.1511	-1.1414
ENSMUSG00000079014.4	Serpina3i	3.6504	-1.0942	-1.156	1.5599	1.4432	1.0412	-1.188	-1.1075
ENSMUSG00000092021.4	Gbp11	3.0864	1.2206	-1.1047	-1.0689	1.1741	-1.0797	-1.0751	-1.0031
ENSMUSG00000078161.4	BC007180	2.5755	1.4188	-1.278	-1.157	1.1032	1.0768	-1.0164	1.0439
ENSMUSG00000068246.5	Apol9b	3.4204	1.422	-1.2754	1.2575	1.2425	-1.0233	-1.0757	1.0605
ENSMUSG00000045502.5	Hcar2	3.0739	1.486	-1.0086	-1.0282	1.1239	-1.1769	1.0051	-1.1955
ENSMUSG00000038507.6	Parp12	2.5483	1.2743	-1.1451	1.0581	1.1474	1.1002	1.0704	1.0706
ENSMUSG00000025330.6	Padi4	3.3355	1.2838	-1.0769	-1.0183	1.1862	-1.0411	-1.1021	-1.0641
ENSMUSG00000067212.8	H2-T23	3.0686	1.4426	-1.34	1.0743	1.0397	1.2582	1.0991	1.2313
ENSMUSG00000004446.8	Bid	2.532	1.4713	-1.2236	-1.222	1.2843	-1.0183	-1.0733	1.0434
ENSMUSG00000046879.6	Irgm1	3.3305	1.4776	-1.0443	1.1997	1.3015	1.1647	-1.0468	-1.0271
ENSMUSG00000039232.7	Stx11	3.0573	1.6135	-1.1736	-1.1031	1.1929	-1.0054	-1.0688	-1.0406
ENSMUSG00000033213.12	AA467197	2.4938	1.3351	-1.1047	-1.1305	1.2559	-1.0271	-1.0673	-1.0597
ENSMUSG00000024339.8	Tap2	3.2967	1.5813	-1.2547	1.1206	1.4224	1.0458	1.1347	1.004
ENSMUSG00000026073.9	Il1r2	3.0097	1.5849	-1.2351	-1.0428	-1.2073	-1.0406	1.0506	1.0849
ENSMUSG00000020826.6	Nos2	3.2824	1.0988	-1.043	-1.0085	1.3003	1	-1.0426	1
ENSMUSG00000022902.7	Stfa2	2.9964	1.1856	1	1	1	1	1	1
ENSMUSG00000026896.10	Ifih1	2.985	1.5466	-1.3137	1.0849	1.3607	1.0927	1.2546	1.2394
ENSMUSG00000079012.7	Serpina3m	11.6954	1.2638	-1.1772	-1.1311	-1.0249	-1.0451	-1.111	-1.0992
ENSMUSG00000091553.1	Serpina3e-ps	6.151	1.2793	1	1.1333	1.0152	1	-1.0697	1
ENSMUSG00000034855.9	Cxcl10	11.1434	1.5953	-1.1635	1.1101	1.1251	1.0012	-1.2226	1.0335
ENSMUSG00000040264.9	Gbp5	6.13	2.0339	-1.2479	1.0384	1.274	1.4146	-1.1407	-1.1365
ENSMUSG00000038067.2	Csf3	8.2591	2.0725	1	-1.0958	1	1	1	1
ENSMUSG00000031765.7	Mt1	6.1098	1.2791	1.1333	-1.0285	-1.3524	1.1852	-1.171	-1.0659
ENSMUSG00000042250.9	Pglyrp4	7.9084	1.011	-1.0477	1	-1.0506	1	-1.0174	1
ENSMUSG00000033508.6	Asprv1	6.0757	2.6282	-1.2696	-1.0242	1.2875	-1.0531	-1.0918	-1.0867
ENSMUSG00000025746.7	Il6	7.7104	2.081	1.0169	1	1	1	1	1
ENSMUSG00000043939.10	A530064D06Rik	6.0176	2.4272	-1.1596	1.1613	1.0731	-1.0487	-1.1848	-1.1359
ENSMUSG00000033860.9	Fgg	7.4103	1.4045	-1.0847	-1.0526	-1.3695	-1.0138	-1.0685	-1.0626
ENSMUSG00000024401.10	Tnf	5.8478	1.7581	-1.4383	1.2957	1.0635	-1.1709	1.075	1.0354
ENSMUSG00000057465.4	Saa2	7.276	2.0405	-1.1286	1.0767	1	1	-1.0738	1
ENSMUSG00000018930.3	Ccl4	5.4857	1.313	-1.1661	1.0648	1.0236	-1.025	-1.0277	-1.0865
ENSMUSG00000045551.7	Fpr1	7.2225	2.2515	-1.0931	1.2003	-1.1022	1.0032	-1.0984	1
ENSMUSG00000028270.8	Gbp2	5.4829	1.7641	-1.1179	1.1217	1.4592	1.0627	-1.1721	-1.1322
ENSMUSG00000062488.9	I830012O16Rik	7.1606	1.6126	-1.4526	1.0643	1.251	1.2674	-1.078	-1.0845
ENSMUSG00000060962.8	Dmkn	5.2632	1.748	1.0246	1.0744	-1.0864	-1.0433	-1.1697	-1.0703
ENSMUSG00000052749.8	Trim30b	7.0468	2.2339	-1.2107	1.0854	-1.001	-1.068	-1.1277	-1.1489
ENSMUSG00000023341.10	Mx2	5.2087	1.6893	-1.326	1.1773	1.6472	-1.0242	1.0266	-1.1547
ENSMUSG00000033644.4	Piwil2	6.7674	1.9178	-1.1622	1.1617	1	-1.0093	-1.0594	-1.087
ENSMUSG00000054855.9	Rnd1	4.9349	1.4104	-1.078	1.1808	1.0788	-1.0079	-1.0216	-1.1687
ENSMUSG00000085095.1	Gm15635	6.4488	1.3981	-1.2551	-1.1559	1.0442	1.1008	-1.1235	-1.023
ENSMUSG00000041449.12	Serpina3h	4.8523	1.3691	1.0416	1.2613	1.4657	-1.0208	-1.2601	-1.1656
ENSMUSG00000058354.6	Krt6a	6.3659	2.5478	-1.1934	-1.3101	1.4681	-1.0478	-1.1961	-1.0663
ENSMUSG00000026582.6	Sele	4.8431	1.3525	-1.2412	1.1248	1.6315	-1.1132	-1.1369	-1.0507
ENSMUSG00000047501.2	Cldn4	6.2492	2.326	-1.0055	-1.0983	1.5674	-1.1415	-1.1373	-1.1054
ENSMUSG00000062480.7	Acat3	3.1108	1.2587	1.0834	1.1039	-1.2712	-1.0722	1.0152	-1.0832
ENSMUSG00000083307.1	AA414768	2.5487	1.2606	-1.0783	1.0532	-1.1802	1.0744	-1.1042	-1.0355
ENSMUSG00000072662.2	Mansc4	2.3716	1.2845	-1.0182	-1.0906	1.0339	-1.0313	-1.0778	-1.0452
ENSMUSG00000026870.15	Cutal	2.3047	1.3273	-1.0667	-1.0767	-1.1374	1.0138	-1.0564	-1.0838
ENSMUSG00000052566.7	Hook2	2.2217	1.2461	1.1464	-1.051	-1.0492	-1.074	1.1639	1.1011
ENSMUSG00000010651.4	Acaa1b	2.1165	-1.1442	1.0038	1.0967	-1.2452	1.0393	-1.308	-1.0506
ENSMUSG00000055401.10	Fbxo6	2.0315	1.1774	-1.3563	-1.03	-1.2978	1.0969	-1.0432	1.0254
ENSMUSG00000028150.10	Rorc	3.0342	1.2326	-1.0393	1.1055	-1.2788	1.0562	1.0514	-1.0122
ENSMUSG00000022562.9	Oplah	2.5453	1.3349	-1.0059	1.1178	1.1231	1.1248	-1.0645	1.0238
ENSMUSG00000032281.7	Acsbg1	2.3518	1.0655	1.2507	-1.2942	-1.0855	-1.2225	-1.0024	1.1621
ENSMUSG00000021583.6	Erap1	2.3027	1.4745	-1.2984	-1.1452	1.107	1.0932	-1.0299	-1.094
ENSMUSG00000031089.7	Slc6a14	2.2191	-1.0367	1.1239	-1.2208	-1.1317	-1.042	1.0961	-1.1034
ENSMUSG00000097113.3	Gm19705	2.114	1.1361	-1.1987	-1.0005	1.1225	-1.0266	1.0143	1.0515
ENSMUSG00000099241.1	Gm18852	2.027	1.3626	-1.05	-1.043	-1.0543	1	1	-1.0015
ENSMUSG00000051716.5	Apon	2.9547	-1.0214	1	-1.0067	1	1	1	1
ENSMUSG00000058755.3	Osm	2.5383	1.1598	-1.1279	1.0252	1.0217	1.0166	-1.03	-1.0499
ENSMUSG00000045362.7	Tnfrsf26	2.3515	1.4584	-1.0273	-1.0527	1.1409	-1.0481	-1.0066	-1.1072
ENSMUSG00000041754.5	Trem3	2.3018	-1.0022	1	1	1	1	1	1
ENSMUSG00000085795.3	Zfp703	2.2182	1.4107	-1.0543	1.0257	-1.0138	-1.0275	-1.1709	-1.1234
ENSMUSG00000004040.12	Stat3	2.1076	1.1784	-1.138	1.0739	1.028	-1.0436	1.0064	1.0286
ENSMUSG00000059013.8	Sh2d3c	2.0268	1.3403	-1.0654	1.0302	1.0682	1.167	1.0804	1.0354
ENSMUSG00000027954.5	Efna1	2.8168	1.2943	-1.0189	-1.0785	1.0004	-1.0235	1.3765	1.1877
ENSMUSG00000074981.8	Dcdc5	2.5286	1.5966	-1.0815	-1.0466	-1.1152	-1.0689	1.0396	-1.0668
ENSMUSG00000078922.5	Tgtp1	2.345	1.0164	-1.1638	1.0536	1.2362	-1.0935	-1.0913	1.0369
ENSMUSG00000005413.7	Hmox1	2.3017	1.599	-1.4314	-1.1031	-1.146	-1.0054	-1.142	1.0644
ENSMUSG00000097124.1	A530020G20Rik	2.2094	1.3102	-1.0761	1.099	-1.0583	1.0035	1.0617	-1.0034
ENSMUSG00000030966.8	Trim21	2.1032	1.3177	-1.3861	1.0447	1.0992	1.1143	1.0696	1.0161
ENSMUSG00000078308.1	Gm7293	2.0145	1.3915	-1.0358	1.0633	1.0738	1.1154	-1.073	-1.2139
ENSMUSG00000030994.11	D7Ertd443e	2.7915	1.5141	-1.0679	-1.1314	-1.222	-1.0274	-1.0367	-1.0098
ENSMUSG00000006418.13	Rnf114	2.4767	1.2229	-1.1042	-1.0594	-1.0899	-1.0405	-1.0692	1.0888
ENSMUSG00000026831.12	1700007K13Rik	2.3433	1.3485	-1.0402	-1.0353	-1.0408	1	1	1
ENSMUSG00000006930.11	Hap1	2.2958	1.3341	-1.0362	1.0105	1.0255	1.1075	1.0491	1.1806
ENSMUSG00000016534.11	Lamp2	2.2021	1.2869	-1.0837	-1.0663	-1.0102	-1.0603	-1.0957	-1.078
ENSMUSG00000036718.13	Micall2	2.102	1.0803	-1.1114	-1.0001	1.2174	-1.0377	1.009	1.0849
ENSMUSG00000024911.5	Fibp	2.01	1.2528	1.0163	1.0933	-1.056	1.0476	1.104	1.0774
ENSMUSG00000042268.6	Slc26a9	2.7463	-1.0019	-1.0886	-1.0153	1.018	1	-1.0472	1.0721
ENSMUSG00000040997.9	Abhd4	2.4749	1.4083	-1.0465	1.0987	1.109	-1.116	1.0446	-1.047
ENSMUSG00000031478.12	Nek3	2.3429	1.2611	-1.2233	-1.1467	1.2542	1.039	1.0004	-1.1569
ENSMUSG00000097354.3	2310001H17Rik	2.288	1.2399	-1.3945	-1.2438	-1.12	1.1836	1.0765	1.3048
ENSMUSG00000020572.7	Nampt	2.1925	1.2731	-1.0915	-1.2467	-1.1102	-1.0485	-1.0357	-1.0137
ENSMUSG00000023903.7	Mmp25	2.0929	1.3715	-1.1941	-1.0731	-1.0493	1.0756	1.021	-1.054
ENSMUSG00000053338.7	Tarm1	2.7123	1.1016	-1.0276	-1.0803	-1.0725	-1.0169	-1.0422	-1.0373
ENSMUSG00000028186.10	Uox	2.4627	-1.2344	1.0798	1.0865	1.0327	-1.0428	-1.0166	-1.0667
ENSMUSG00000039131.11	Gipc2	2.3404	1.1301	1.0551	-1.0747	-1.1274	-1.0006	-1.0258	-1.1048
ENSMUSG00000086703.1	4930507D10Rik	2.2724	1.0086	-1.1096	-1.0173	-1.1701	-1.0384	1.0347	1.0085
ENSMUSG00000038781.6	Stap2	2.1864	1.1363	1.0316	-1.171	-1.2155	1.1962	1.1015	1.0518
ENSMUSG00000022500.10	Litaf	2.0893	1.4098	-1.0803	-1.2423	-1.0992	1.0248	1.08	1.1691
ENSMUSG00000048982.2	Gphb5	2.6762	1.0518	-1.013	1	1	1	1	1
ENSMUSG00000090293.1	Gm17034	2.457	-1.0407	-1.028	-1.1701	-1.1792	1.163	1.056	1.0167
ENSMUSG00000025165.8	Sectm1a	2.3391	1.2889	-1.1249	-1.0978	1.1502	1.0003	-1.0536	-1.0263
ENSMUSG00000094103.1	1700047I17Rik2	2.2721	1.1287	-1.8951	-1.2022	1.0362	-1.0067	-1.4287	1.1318
ENSMUSG00000093622.1	Gm20703	2.1763	1.1938	1.0108	1.0502	-1.0682	1	-1.033	1
ENSMUSG00000096954.1	Gdap10	2.0754	1.2979	-1.1991	-1.1465	1.1687	-1.0137	-1.1099	1.0998
ENSMUSG00000086111.1	Gm15326	2.674	1.4356	-1.0803	-1.2121	-1.0436	1.0395	-1.0273	1.0686
ENSMUSG00000026628.9	Atf3	2.4282	1.2734	-1.0711	1.2824	-1.012	-1.1529	-1.2446	-1.2797
ENSMUSG00000074398.5	Gm15441	2.3347	1.3855	1.0417	-1.0743	-1.1389	1.0286	-1.0776	-1.0451
ENSMUSG00000054400.11	Cklf	2.2701	1.379	-1.0637	1.1332	1.1104	-1.038	-1.1767	-1.0857
ENSMUSG00000022582.4	Ly6g	2.1528	1.0535	1	1	1	1	1	1
ENSMUSG00000016529.5	Il10	2.0711	1.2175	-1.0542	-1.058	1.1571	1.0082	1	1
ENSMUSG00000030681.14	Mvp	2.6401	1.3065	-1.0068	-1.0356	1.0088	-1.1167	-1.0447	1.0053
ENSMUSG00000085295.3	4930430E12Rik	2.4233	1.248	-1.0071	1	-1.0344	1	1	1
ENSMUSG00000079197.6	Psme2	2.3294	1.3759	-1.2195	-1.0035	1.0877	1.1991	-1.1928	-1.1534
ENSMUSG00000084862.1	Gm16278	2.2551	1.0515	-1.0331	-1.0242	1.2496	-1.02	-1.0223	-1.0714
ENSMUSG00000068245.10	Phf11d	2.1406	1.1926	-1.2028	1.029	1.0936	1.0542	1.611	1.3138
ENSMUSG00000031778.8	Cx3cl1	2.0596	1.3172	1.1296	-1.1323	1.1936	-1.1534	1.0272	1.1011
ENSMUSG00000055523.6	Gucy2g	2.6299	-1.1191	-1.1621	1.0501	-1.1469	-1.0647	1.0184	-1.0116
ENSMUSG00000020326.7	Ccng1	2.4181	1.7662	-1.1547	-1.1844	-1.1715	-1.1261	-1.1166	-1.12
ENSMUSG00000036390.6	Gadd45a	2.3182	1.1705	-1.352	-1.0181	1.0209	1.0513	1.2054	1.123
ENSMUSG00000040828.9	Catsperd	2.2459	1.0208	1.3308	-1.029	-1.1219	-1.0203	-1.1667	-1.0972
ENSMUSG00000033720.8	Sfxn5	2.1403	1.3119	1.116	-1.3029	-1.122	1.1151	-1.1742	-1.0165
ENSMUSG00000096981.1	Gm16845	2.0564	1.1417	1.1279	-1.3184	-1.2689	-1.0429	1.0748	1.0531
ENSMUSG00000086861.1	Gm15325	2.626	1.3139	-1.0676	1.0623	-1.0385	-1.0391	-1.0646	-1.032
ENSMUSG00000092274.2	Neat1	2.3982	1.0526	1.2525	-1.1547	-1.1023	-1.1287	1.4258	1.2675
ENSMUSG00000101026.1	D730001G18Rik	2.3179	1.3101	-1.0177	1.0372	-1.2872	-1.0181	-1.0443	-1.018
ENSMUSG00000024935.6	Slc1a1	2.2429	1.3411	-1.1123	-1.3007	1.0508	-1.1959	-1.0198	1.0428
ENSMUSG00000067049.7	Unc93a	2.1393	1.3085	1.033	-1.3221	-1.2869	-1.0391	1.0089	1.0402
ENSMUSG00000024900.4	Cpt1a	2.0561	1.2903	1.2181	-1.1657	-1.2847	1.2094	1.1059	1.2294
ENSMUSG00000090215.4	Trim34b	2.5868	1.1498	-1.1874	1.166	-1.0291	1.003	1.0841	-1.2014
ENSMUSG00000063234.4	Gpr84	2.3932	1.1552	-1.1017	1.0895	-1.0342	-1.0266	-1.0663	-1.0128
ENSMUSG00000026988.11	Wdsub1	2.3132	1.2084	1.0339	1.06	1.1151	1.0043	1.3863	-1.0007
ENSMUSG00000064105.8	Cnnm2	2.2409	1.1999	-1.1018	1.0782	-1.0186	-1.2341	-1.1623	1.0766
ENSMUSG00000061852.8	Gm7582	2.1346	1.4041	-1.1071	1.0483	-1.4847	1.065	1.0718	1.1667
ENSMUSG00000054003.9	Tdrd9	2.052	1.1396	-1.166	1.0586	-1.0578	-1.0381	1.1872	-1.1141
ENSMUSG00000020547.4	Bzw2	2.5825	1.2912	1.0061	1.0232	1.0643	-1.001	-1.0473	-1.0618
ENSMUSG00000041736.6	Tspo	2.3814	1.3403	-1.1393	1.1057	1.0626	1.1209	-1.1758	-1.1096
ENSMUSG00000037849.7	Gm4955	2.3093	1.3551	-1.0296	-1.0053	-1.0856	1.0079	-1.0677	-1.0599
ENSMUSG00000031023.5	Akip1	2.2362	1.219	-1.1391	-1.1648	-1.2618	-1.0216	-1.1171	-1.1341
ENSMUSG00000047843.12	Bri3	2.1281	1.361	1.079	-1.0876	-1.1443	1.0564	-1.0077	1.0616
ENSMUSG00000103553.1	RP24-429G21.7	2.0482	1.0125	-1.0309	-1.0992	-1.0389	-1.0021	-1.0304	1.0132
ENSMUSG00000052485.7	Tmem171	2.3788	-1.0678	1.0722	1.0218	-1.0138	1.002	-1.0448	1
ENSMUSG00000048905.4	4930539E08Rik	2.3061	1.2207	-1.0831	1.0273	1.0019	1.1159	1	1
ENSMUSG00000032507.11	Fbxl2	2.2265	1.5773	-1.073	-1.11	1.0258	-1.0425	1.0502	-1.0938
ENSMUSG00000020472.10	Zkscan17	2.1185	1.3753	-1.0956	-1.0241	-1.1201	1.0587	1.1378	1.3334
ENSMUSG00000049401.10	Ogfr	2.0415	1.3275	-1.2667	-1.0089	-1.0064	1.0423	-1.0328	1.0002
ENSMUSG00000026475.7	Rgs16	3.6622	1.1681	-1.1065	1.2101	2.155	1.042	-1.1861	-1.1712
ENSMUSG00000000275.12	Trim25	2.3201	1.5729	-1.0664	1.4497	1.4883	1.0238	1.2187	1.0746
ENSMUSG00000100801.1	Gm15459	2.1534	1.0415	-1.2173	1.43	1.3221	-1.4905	-2.1068	-2.2795
ENSMUSG00000047153.3	Khnyn	2.0143	1.2978	-1.0236	1.2717	1.1966	1.0096	1.1599	1.0881
ENSMUSG00000056144.9	Trim34a	2.8404	1.6858	-1.5609	1.3062	1.4123	-1.0593	1.1229	1.0932
ENSMUSG00000027951.12	Adar	2.2984	1.3413	-1.1389	1.2788	1.4834	-1.0013	1.0883	1.1317
ENSMUSG00000042099.11	Kank3	2.1505	1.5354	-1.0072	-1.0027	1.4458	-1.0394	-1.0091	1.0103
ENSMUSG00000009035.9	Tmem184b	2.0135	1.4302	1.089	1.2473	1.3402	-1.1626	1.0019	-1.05
ENSMUSG00000026104.10	Stat1	2.834	1.5161	-1.1189	1.1931	1.3431	1.2186	1.0695	1.0625
ENSMUSG00000024754.8	Tmem2	2.2653	1.5094	-1.0629	1.2755	1.6618	1.1217	-1.1334	-1.0048
ENSMUSG00000061878.11	Sphk1	2.1412	1.442	-1.0413	1.3018	1.2864	-1.0625	-1.1324	-1.1569
ENSMUSG00000051397.4	Tacstd2	2.013	1.2811	-1.1744	1.1997	1.9708	1.0995	-1.1309	-1.1174
ENSMUSG00000002325.10	Irf9	2.7278	1.3323	-1.2022	1.2935	1.3818	1.0824	1.0644	-1.0082
ENSMUSG00000053475.5	Tnfaip6	2.2503	1.3984	-1.302	2.1428	2.0988	1.0004	-1.1862	-1.3032
ENSMUSG00000027555.8	Car13	2.1352	1.6349	1.0065	1.4544	1.5178	1.0131	-1.2179	-1.2062
ENSMUSG00000055994.11	Nod2	2.011	1.5216	1.0858	1.3221	1.2249	-1.1605	-1.1954	1.0488
ENSMUSG00000015656.12	Hspa8	2.6605	1.2444	1.0039	1.5384	1.4478	-1.0282	-2.2216	-2.2547
ENSMUSG00000039304.7	Tnfsf10	2.2258	1.7444	-1.0902	1.1373	1.6811	-1.0244	1.0996	1.0181
ENSMUSG00000024927.7	Rela	2.1271	1.3219	1.0749	1.0754	1.2931	1.3237	1.0569	1.1469
ENSMUSG00000034201.9	Gas2l1	2.006	1.2817	1.0483	1.27	1.2514	1.0778	1.0098	1.0558
ENSMUSG00000029605.12	Oas1b	2.5912	1.3642	-1.264	1.2798	1.5455	-1.1162	1.0529	1.0624
ENSMUSG00000031628.8	Casp3	2.2212	1.63	-1.0749	1.0885	1.3753	-1.0738	1.1467	-1.0698
ENSMUSG00000015652.5	Steap1	2.1256	1.5384	-1.07	1.1471	1.284	1.0495	-1.1498	-1.1953
ENSMUSG00000027940.14	Tpm3	2.0007	1.6559	1.0022	1.2838	1.2474	1.0638	1.076	-1.0315
ENSMUSG00000057346.7	Apol9a	2.538	1.1162	-1.2083	1.075	1.4668	1.0118	1.0844	1.0117
ENSMUSG00000030134.9	Rasgef1a	2.2157	1.1186	-1.0838	-1.0639	1.4646	-1.0204	-1.0784	-1.0508
ENSMUSG00000039899.5	Fgl2	2.1226	1.8476	-1.5423	1.4239	1.4087	1.0524	1.0477	-1.1271
ENSMUSG00000040296.11	Ddx58	2.4812	1.291	-1.187	1.2471	1.3966	-1.0358	1.081	1.035
ENSMUSG00000008384.8	Sertad1	2.2095	1.3991	-1.0711	1.3632	1.1676	1.0774	-1.17	-1.0294
ENSMUSG00000030268.13	Bcat1	2.112	1.376	-1.1593	1.5424	2.0702	1.1243	-1.2271	-1.2044
ENSMUSG00000027580.13	Helz2	2.4652	1.277	1.0187	1.5202	1.62	-1.0322	1.0541	1.0672
ENSMUSG00000038732.10	Mboat1	2.1926	1.3398	-1.0887	-1.0748	1.4315	-1.0619	-1.0118	-1.1152
ENSMUSG00000023041.6	Krt6b	2.0522	1.2988	1	-1.0165	1.3296	1	-1.0427	1
ENSMUSG00000017002.10	Slpi	2.4538	1.1669	1.113	1.0648	1.3043	-1.0462	-1.1358	-1.1002
ENSMUSG00000039942.11	Ptger4	2.1876	1.734	-1.1191	1.4562	1.4509	-1	-1.1258	-1.1497
ENSMUSG00000034751.11	Mast4	2.0458	1.3283	1.26	1.1919	1.4603	-1.1137	1.0937	-1.0651
ENSMUSG00000064193.8	Gm4735	2.4141	1.287	1.0438	1.3475	1.3413	1.1876	-1.2239	1.0326
ENSMUSG00000020681.10	Ace	2.1757	-1.0371	1.011	1.3152	1.2361	1.0062	1.0624	1.0294
ENSMUSG00000048677.8	Tpcn2	2.0414	1.5861	-1.0288	1.3293	1.2546	1.0026	1.0325	-1.0428
ENSMUSG00000024399.5	Ltb	2.4096	1.6063	-1.0615	-1.0285	1.5696	-1.0754	1.0917	1.0082
ENSMUSG00000050896.8	Rtn4rl2	2.1698	1.3059	-1.024	1.3017	1.1034	-1.0082	1	1
ENSMUSG00000038524.9	Fchsd1	2.0242	1.4055	-1.0241	1.2551	1.3707	-1.0054	-1.1014	-1.0667
ENSMUSG00000003153.6	Slc2a3	2.4084	1.4324	1.0748	1.1932	1.2711	1.0661	-1.076	-1.1027
ENSMUSG00000032327.10	Stra6	2.1697	1.2285	-1.0782	-1.126	1.9986	1.0016	-1.0946	-1.1627
ENSMUSG00000024589.11	Nedd4l	2.0203	1.1002	1.3992	1.3974	1.4771	1.0318	1.256	-1.0381
ENSMUSG00000078162.5	Gm2574	2.376	1.1046	-1.002	1.1969	1.2878	-1.1007	-1.0235	-1.0271
ENSMUSG00000074419.7	Gm15448	2.1659	1.2963	1.0595	1.2889	1.2085	1	-1.09	-1.1117
ENSMUSG00000038037.4	Socs1	2.0172	1.3728	-1.1507	1.0836	1.4817	-1.0793	-1.0926	-1.0909
ENSMUSG00000057137.5	Tmem140	2.1568	1.4428	-1.089	1.2029	1.7287	1.047	-1.1762	1.0711
ENSMUSG00000040322.6	Slc25a24	2.0161	1.637	-1.0231	1.1884	1.5698	1.1428	-1.0308	-1.1194

## Sheet: Type II
		Time Post Injury (days)
Ensembl ID	GeneName	1	2	3	4	5	7	14	14S
ENSMUSG00000034394.10	Lif	5.9451	2.6059	-1.111	1.1448	1.383	-1.0437	-1.2537	-1.0985
ENSMUSG00000033538.9	Casp4	5.0742	2.5463	-1.0123	1.5953	1.7129	-1.0689	-1.2844	-1.165
ENSMUSG00000022584.10	Ly6c2	4.3826	3.216	-1.245	1.4461	1.4941	1.1544	-1.3992	-1.2576
ENSMUSG00000059089.4	Fcgr4	3.7043	3.2801	-1.2015	1.7172	1.5553	1.0792	-1.4583	-1.2484
ENSMUSG00000040483.11	Xaf1	5.8034	2.5556	-1.176	1.6196	1.9823	1.1018	-1.1879	-1.0241
ENSMUSG00000029798.9	Herc6	4.9705	1.9227	-1.3295	1.3382	1.7139	-1.0502	-1.0393	-1.1244
ENSMUSG00000022906.11	Parp9	4.3807	2.0164	-1.0664	1.4091	1.63	1.113	1.111	1.0229
ENSMUSG00000026536.9	Mnda	3.6186	2.692	-1.127	1.4915	1.8274	1.1159	-1.1668	-1.3795
ENSMUSG00000029762.6	Akr1b8	5.7595	3.0162	1.0692	1.6674	1.914	-1.0906	-1.2579	-1.1032
ENSMUSG00000063286.6	Gm8995	4.7735	3.2746	-1.0099	1.6521	1.9566	-1.0627	-1.2533	-1.2909
ENSMUSG00000023905.10	Tnfrsf12a	4.3789	2.0934	-1.0081	1.3014	1.565	1.0884	-1.2142	-1.2702
ENSMUSG00000052776.10	Oas1a	5.6481	3.0935	-1.2082	1.5664	1.9332	1.1373	1.1428	-1.001
ENSMUSG00000017830.11	Dhx58	4.7693	2.3808	-1.5548	1.3975	1.3734	1.0676	-1.1134	1.0101
ENSMUSG00000012519.10	Mlkl	4.2786	2.1814	-1.1262	1.1195	1.7076	1.0813	-1.2655	-1.0523
ENSMUSG00000028037.9	Ifi44	5.4915	2.4028	-1.4068	1.1794	1.5755	1.0192	-1.0362	-1.0007
ENSMUSG00000041801.5	Phlda3	4.7635	2.9542	-1.0972	1.4409	1.4513	1.138	-1.0757	1.0015
ENSMUSG00000024349.9	Tmem173	4.2442	2.5903	1.0195	1.6552	1.6591	1.2564	-1.1335	-1.2067
ENSMUSG00000030107.9	Usp18	5.4633	1.9202	-1.4525	1.249	1.6295	1.055	1.0117	-1.1457
ENSMUSG00000091649.3	Phf11b	4.7562	2.7175	-1.0198	1.3291	1.5484	1.1655	-1.2499	-1.1897
ENSMUSG00000078920.2	Ifi47	4.2157	2.8545	-1.1728	1.5437	1.7384	1.1084	-1.0535	-1.1361
ENSMUSG00000037411.6	Serpine1	5.3169	2.7574	-1.2291	1.2573	2.2337	1.0191	-1.3793	-1.2139
ENSMUSG00000066861.10	Oas1g	4.708	2.5318	-1.2873	1.43	1.9497	1.0345	-1.1633	-1.1716
ENSMUSG00000078853.4	Igtp	4.2034	1.9402	-1.4892	1.4218	1.455	1.0203	-1.1584	-1.0296
ENSMUSG00000034422.10	Parp14	5.2834	2.4985	-1.1757	1.5906	1.9398	1.0167	1.1016	1.1088
ENSMUSG00000003873.10	Bax	4.6531	2.5312	1.1513	1.6265	1.2537	1.1517	-1.2325	-1.0584
ENSMUSG00000017929.9	B4galt5	4.1676	3.0522	-1.0624	1.5475	1.856	-1.0108	-1.1482	-1.2644
ENSMUSG00000033355.5	Rtp4	5.2704	1.9638	-1.401	1.3779	1.7072	-1.0599	1.0403	-1.0665
ENSMUSG00000030748.8	Il4ra	4.6275	2.7831	1.1187	2.0034	2.069	1.1768	1.0025	-1.3354
ENSMUSG00000001123.11	Lgals9	4.1251	3.4439	-1.0552	1.6248	1.8737	1.1393	-1.253	1.0152
ENSMUSG00000021614.12	Vcan	5.2085	1.9705	-1.051	1.7159	2.0628	1.0387	-1.2419	-1.329
ENSMUSG00000046718.7	Bst2	4.5614	2.1604	-1.1048	1.4595	1.5951	1.3485	-1.1112	-1.0376
ENSMUSG00000037405.7	Icam1	4.0896	2.3993	-1.1428	1.4702	2.1072	1.0913	1.0345	1.0435
ENSMUSG00000072620.3	Slfn2	5.2077	2.9641	-1.0843	1.4638	1.4957	1.2278	1.2007	1.1632
ENSMUSG00000032690.12	Oas2	4.5331	3.0009	-1.0906	2.2368	2.5149	1.0787	-1.2384	-1.254
ENSMUSG00000027995.10	Tlr2	4.0355	3.1483	-1.0288	1.7294	1.5694	1.0756	-1.09	-1.18
ENSMUSG00000070427.3	Il18bp	5.1529	2.6973	-1.1752	1.3116	1.2907	1.1558	-1.3746	-1.1158
ENSMUSG00000039146.4	Ifi44l	4.5243	2.7627	-1.1202	1.2511	1.9413	1.07	-1.1039	-1.209
ENSMUSG00000040152.8	Thbs1	4.0215	3.5708	-1.0427	1.1876	2.1487	1.0167	-1.226	-1.3804
ENSMUSG00000021281.11	Tnfaip2	5.1296	3.1824	1.1413	1.5186	2.0198	-1.0341	-1.0423	-1.1794
ENSMUSG00000037921.10	Ddx60	4.5241	2.5587	-1.2731	1.3619	1.3584	-1.0721	1.0006	1.0154
ENSMUSG00000001131.7	Timp1	3.9833	2.7265	-1.2442	1.1795	2.3003	-1.0456	-1.2269	-1.2133
ENSMUSG00000035208.11	Slfn8	5.0782	2.8327	-1.1664	1.9073	1.9514	1.0051	-1.0976	-1.2363
ENSMUSG00000022587.10	Ly6e	4.4457	3.2282	-1.0049	1.6328	1.8681	1.2018	-1.0948	-1.144
ENSMUSG00000024338.10	Psmb8	3.9	2.5894	1.095	1.4878	1.7537	1.2081	-1.2276	-1.1434
ENSMUSG00000026535.9	Ifi202b	4.3998	3.5092	-1.1128	1.9083	1.9614	1.203	-1.381	-1.3039
ENSMUSG00000047735.12	Samd9l	3.76	2.3993	-1.1723	1.5415	1.8362	1.16	-1.0952	-1.121
ENSMUSG00000025017.9	Pik3ap1	4.4195	2.7603	1.1503	2.0979	2.1529	1.0179	-1.2939	-1.2744
ENSMUSG00000073490.6	AI607873	3.3225	3.0454	1.1205	2.4305	2.0977	1.1553	-1.3785	-1.5128
ENSMUSG00000024663.13	Rab3il1	2.9657	3.4387	1.1509	1.8452	1.8071	1.1379	-1.1025	-1.3209
ENSMUSG00000023004.8	Tuba1b	2.5522	2.6483	1.3666	1.8301	1.8464	1.4331	-1.2504	-1.2052
ENSMUSG00000028583.10	Pdpn	4.2237	2.942	1.1518	1.9701	2.0577	-1.0512	-1.0781	-1.2809
ENSMUSG00000040212.7	Emp3	3.2528	3.4254	1.1742	1.84	1.832	1.0473	-1.2574	-1.1185
ENSMUSG00000030208.11	Emp1	2.9496	3.4109	1.205	2.1898	2.1326	1.0965	-1.0778	-1.3302
ENSMUSG00000079523.4	Tmsb10	2.5354	2.6302	-1.0773	1.8458	2.185	1.2106	-1.1046	-1.1249
ENSMUSG00000055866.9	Per2	3.9837	2.3414	1.9168	1.9823	1.513	-1.0831	-1.4434	-1.5638
ENSMUSG00000023349.10	Clec4n	3.2207	3.6991	1.0505	1.9078	2.0596	-1.1305	-1.1354	-1.3632
ENSMUSG00000026712.3	Mrc1	2.9287	2.7788	1.2305	1.956	1.8001	1.1817	-1.3092	-1.4645
ENSMUSG00000001750.11	Tcirg1	2.5111	2.4259	1.343	1.8075	1.7957	1.2029	1.1937	1.0368
ENSMUSG00000025355.6	Mmp19	3.809	2.6403	-1.0706	2.1894	2.4447	-1.0108	-1.3961	-1.391
ENSMUSG00000024965.8	Fermt3	3.1811	3.5814	1.186	1.7355	1.5214	1.0562	-1.1335	-1.2192
ENSMUSG00000028599.6	Tnfrsf1b	2.9041	3.6222	1.1447	1.9962	1.9772	1.1011	-1.2184	-1.472
ENSMUSG00000024087.3	Cyp1b1	2.5017	2.4923	-1.0609	1.8102	2.4508	1.1064	-1.1771	-1.3121
ENSMUSG00000068220.5	Lgals1	3.6138	3.5439	1.2665	1.7147	1.9165	1.2256	-1.3245	-1.4925
ENSMUSG00000039936.14	Pik3cd	3.1703	3.3568	1.1879	1.8432	1.7941	1.1353	-1.1483	-1.1251
ENSMUSG00000021457.10	Syk	2.8168	3.3401	1.3751	2.2365	2.3394	1.3569	-1.2411	-1.4378
ENSMUSG00000039959.9	Hip1	2.4825	2.7352	1.0195	1.6873	2.0779	-1.2025	-1.1581	-1.2021
ENSMUSG00000032231.10	Anxa2	3.6072	2.7359	1.1132	1.7815	1.9955	1.219	-1.2206	-1.2744
ENSMUSG00000006519.10	Cyba	3.1247	3.5865	1.3513	1.7849	1.7655	1.0605	-1.1774	-1.2509
ENSMUSG00000031165.6	Was	2.8138	2.7474	1.1734	1.5881	1.5977	-1.0905	-1.273	-1.2675
ENSMUSG00000039158.11	Akna	2.4663	2.8459	1.2157	2.0266	1.6966	-1.0151	-1.2022	-1.136
ENSMUSG00000026547.11	Tagln2	3.5762	2.4559	1.4768	1.8539	2.1471	1.2165	-1.1397	-1.1816
ENSMUSG00000026288.10	Inpp5d	3.1037	3.6455	1.249	1.7513	1.9977	1.0987	-1.2432	-1.246
ENSMUSG00000032562.9	Gnai2	2.8089	2.7213	1.2522	1.5145	1.6104	1.3224	1.1861	1.0986
ENSMUSG00000031103.8	Elf4	2.4497	2.8225	1.1245	2.0566	1.8727	-1.0583	-1.1668	-1.0791
ENSMUSG00000034595.13	Ppp1r18	3.56	3.3671	1.023	1.7474	1.8264	1.0395	-1.2335	-1.0969
ENSMUSG00000052384.9	Nrros	3.0935	3.7218	1.2033	2.1127	1.8175	1.1677	-1.4908	-1.2565
ENSMUSG00000020437.8	Myo1g	2.8079	2.9533	1.1741	2.427	1.5093	-1.0018	-1.0285	-1.2416
ENSMUSG00000056529.7	Ptafr	2.4198	3.4842	1.3191	2.0248	2.0565	-1.0671	-1.1919	-1.2357
ENSMUSG00000027639.12	Samhd1	3.5536	2.8379	1.1343	1.7397	1.7233	1.0459	-1.019	-1.0242
ENSMUSG00000030220.9	Arhgdib	3.0782	3.4358	1.1296	1.6534	1.851	1.5066	-1.0245	1.0473
ENSMUSG00000020143.11	Dock2	2.7515	3.3795	1.1797	1.9945	1.7705	-1.2085	-1.1664	-1.2082
ENSMUSG00000040249.11	Lrp1	2.3431	2.3771	1.0734	1.9056	2.1468	1.0225	1.115	1.0199
ENSMUSG00000050721.8	Plekho2	3.549	3.44	1.0939	2.0481	2.0117	-1.0247	1.158	1.1085
ENSMUSG00000026395.12	Ptprc	3.066	4.2223	1.366	2.1637	2.0642	1.2417	-1.0441	-1.2147
ENSMUSG00000026728.5	Vim	2.6876	3.0725	1.2735	1.9235	2.3116	-1.0346	-1.2008	-1.2672
ENSMUSG00000056515.8	Rab31	2.3376	2.7875	1.2253	1.7178	2.0996	-1.0696	-1.0295	-1.3735
ENSMUSG00000024053.10	Emilin2	3.4459	2.7081	1.0056	1.8208	1.6514	1.0138	-1.2479	-1.3345
ENSMUSG00000001128.7	Cfp	3.064	3.7213	1.1792	2.1377	1.5741	1.0034	-1.7072	-1.6083
ENSMUSG00000027322.7	Siglec1	2.6747	4.3479	1.0846	2.538	2.1151	1.0345	-1.2885	-1.1309
ENSMUSG00000051506.12	Wdfy4	2.2879	2.6387	-1.0272	2.0099	2.1566	1.0873	-1.1972	-1.042
ENSMUSG00000071714.5	Csf2rb2	3.4302	3.5422	-1.0465	1.8539	2.0027	-1.174	-1.2206	-1.2322
ENSMUSG00000086320.1	Gm12840	3.043	2.4644	1.7392	1.7286	1.693	-1.195	-1.4286	-1.1606
ENSMUSG00000001025.4	S100a6	2.6334	2.5218	1.1517	1.6863	1.7263	1.3969	-1.0603	-1.1222
ENSMUSG00000034947.9	Tmem106a	3.4252	3.2732	1.0969	1.9985	1.6249	1.0656	-1.0785	-1.2378
ENSMUSG00000059498.9	Fcgr3	3.0145	4.2841	1.2969	2.1016	1.9676	1.3588	-1.4292	-1.5425
ENSMUSG00000035697.10	Hmha1	2.5971	3.2553	1.3146	2.0853	1.7345	1.2541	1.0371	-1.044
ENSMUSG00000024810.12	Il33	3.3897	2.8811	-1.1212	2.2396	1.8451	1.087	-1.3113	-1.1538
ENSMUSG00000018920.7	Cxcl16	2.9879	2.9191	1.3992	1.5948	1.8531	1.1283	1.0053	-1.1706
ENSMUSG00000031389.13	Arhgap4	2.5846	3.2095	1.0254	1.9002	1.898	-1.0208	-1.0725	-1.27
ENSMUSG00000066800.7	Rnasel	2.9659	3.1403	1.2979	1.6428	1.7604	-1.0112	-1.2563	-1.1834
ENSMUSG00000039997.12	Ifi203	2.5594	3.1198	1.187	2.2976	2.4146	1.1091	1.0093	-1.0235
ENSMUSG00000030144.2	Clec4d	13.2527	5.9082	-1.1139	1.6144	1.7708	-1.0458	-1.4124	-1.416
ENSMUSG00000035493.9	Tgfbi	7.6282	6.0545	1.0977	1.6415	1.8742	1.1247	-1.0955	-1.3142
ENSMUSG00000040552.8	C3ar1	5.3469	6.7622	1.5512	2.1411	2.246	-1.0655	-1.1304	-1.2238
ENSMUSG00000025804.4	Ccr1	12.0538	7.8969	1.1712	1.7581	1.7682	-1.178	-1.3795	-1.4592
ENSMUSG00000090231.6	Cfb	7.6202	4.77	1.2911	2.4334	2.496	1.04	-1.4302	-1.5233
ENSMUSG00000049103.9	Ccr2	5.2572	7.2837	1.4587	2.2843	2.2097	1.1811	1.1067	-1.2496
ENSMUSG00000026580.12	Selp	11.6121	4.7653	-1.0097	1.4834	2.2755	-1.0723	1.0228	-1.3679
ENSMUSG00000029373.6	Pf4	7.5839	5.3593	-1.0597	1.7056	1.3857	1.1324	-1.3158	-1.3082
ENSMUSG00000021190.10	Lgmn	5.1868	7.3601	1.8761	2.4859	2.3349	1.2424	-1.3399	-1.3225
ENSMUSG00000024675.15	Ms4a4c	11.5541	7.4011	1.0281	1.4729	1.5579	1.062	-1.3225	-1.3163
ENSMUSG00000062593.11	Lilrb4	7.4444	5.4162	1.1683	1.8814	1.8143	-1.0577	-1.1822	-1.333
ENSMUSG00000069792.5	Wfdc17	4.7382	7.0924	1.5454	2.7872	2.4859	1.1525	-1.5238	-1.4273
ENSMUSG00000078763.2	Slfn1	11.4646	6.4214	-1.0883	1.472	1.7544	1.24	-1.3382	-1.3832
ENSMUSG00000049130.5	C5ar1	7.3156	4.7738	1.3597	1.8039	2.0084	-1.3183	-1.6003	-1.4662
ENSMUSG00000015947.6	Fcgr1	11.4042	8.1488	1.2141	2.0171	1.8984	1.0237	-1.3528	-1.5072
ENSMUSG00000089672.4	Gp49a	7.1588	5.3988	-1.0099	2.1904	1.5656	-1.0781	-1.0826	-1.1843
ENSMUSG00000089942.5	Pira2	11.3481	6.3751	1.0344	1.296	1.6149	-1.0721	-1.0849	-1.4635
ENSMUSG00000025492.6	Ifitm3	7.0928	4.1207	1.0658	1.8471	1.9813	1.325	-1.0364	-1.0058
ENSMUSG00000023067.9	Cdkn1a	10.5638	5.3248	-1.1478	1.6826	1.6704	1.047	-1.3041	-1.539
ENSMUSG00000029322.8	Plac8	7.0113	5.0182	-1.1139	1.9727	2.124	1.3913	-1.441	-1.3001
ENSMUSG00000026581.10	Sell	9.6108	4.6208	1.0945	1.6838	1.5738	-1.0283	-1.2648	-1.2879
ENSMUSG00000018927.3	Ccl6	6.894	5.0714	1.1893	2.0512	1.4431	1.1063	-1.5477	-1.6798
ENSMUSG00000024679.6	Ms4a6d	9.2677	7.6114	1.3413	2.1062	2.1949	1.1128	-1.521	-1.6149
ENSMUSG00000030786.14	Itgam	6.8107	4.6488	1.1896	1.7888	1.3415	-1.1109	1.0398	-1.234
ENSMUSG00000068744.8	Psrc1	8.27	6.0072	1.0244	2.0252	1.1797	-1.0982	-1.3869	-1.2786
ENSMUSG00000030921.12	Trim30a	6.3089	3.8756	1.1677	1.935	2.5248	1.1482	-1.2412	-1.2445
ENSMUSG00000028874.10	Fgr	7.8579	6.0679	1.0276	2.0032	1.6004	-1.2161	-1.3422	-1.332
ENSMUSG00000020120.11	Plek	6.3073	4.9337	1.1624	1.7787	1.6069	1.1615	-1.2263	-1.0306
ENSMUSG00000022534.9	Mefv	7.8578	5.5173	-1.2285	1.5487	1.3925	-1.0053	-1.3528	-1.3175
ENSMUSG00000101389.1	Ms4a4a	6.1412	5.3833	1.3188	2.5162	2.1615	1.096	-1.6032	-1.6066
ENSMUSG00000029082.13	Bst1	7.7072	4.8582	1.1312	1.3728	1.2659	1.0968	-1.4684	-1.2149
ENSMUSG00000060063.6	Alox5ap	5.6301	6.0296	1.2341	1.7189	1.5377	1.14	-1.563	-1.2437
ENSMUSG00000071713.4	Csf2rb	5.4591	5.5679	1.1735	2.0635	2.075	1.2422	-1.1073	-1.4132
ENSMUSG00000020641.11	Rsad2	13.6142	2.6278	-1.5996	1.3828	1.5576	1.0877	1.0155	-1.0093
ENSMUSG00000028268.10	Gbp3	7.5632	2.3324	-1.1707	1.4534	1.8409	1.2186	-1.0453	-1.0302
ENSMUSG00000022221.9	Ripk3	5.5364	4.2326	-1.0614	1.3635	1.3179	-1.0125	-1.3374	-1.1136
ENSMUSG00000034459.8	Ifit1	10.9031	3.1994	-1.2568	1.2908	2.239	1.1557	-1.1728	-1.0831
ENSMUSG00000053175.12	Bcl3	7.5291	3.0151	-1.0306	1.34	1.7982	-1.0418	-1.1966	-1.2447
ENSMUSG00000020077.10	Srgn	5.3783	3.885	-1.155	1.2695	1.5434	1.1113	-1.2372	-1.2906
ENSMUSG00000041827.11	Oasl1	10.1977	3.3031	-1.2103	1.5721	1.678	1.0938	-1.3411	-1.2104
ENSMUSG00000016024.5	Lbp	7.2848	2.5096	1.2161	1.5968	1.2912	-1.0381	-1.274	-1.3236
ENSMUSG00000022651.5	Retnlg	10.0732	3.9346	-1.023	1.8927	1.2662	-1.0662	1	-1.3067
ENSMUSG00000053113.3	Socs3	7.1865	2.9282	-1.0434	1.7956	1.4948	-1.2472	-1.2061	-1.0988
ENSMUSG00000035692.6	Isg15	9.6607	3.1235	-1.3759	1.5674	1.8739	-1.0285	-1.3449	-1.0273
ENSMUSG00000003617.12	Cp	6.9981	3.799	1.1698	1.398	1.8	-1.0329	-1.2084	-1.152
ENSMUSG00000027514.10	Zbp1	9.5941	4.235	-1.4134	1.9967	2.1001	1.0274	-1.3239	-1.0587
ENSMUSG00000034457.6	Eda2r	6.8905	3.7399	-1.1799	1.3852	1.2715	-1.2666	-1.2025	-1.0736
ENSMUSG00000032369.9	Plscr1	9.3666	3.0436	1.2312	1.2659	1.5118	1.0095	-1.1007	-1.2912
ENSMUSG00000085786.1	Gm15987	6.873	2.97	-1.0506	1.532	1.3659	-1.0514	-1.0869	-1.289
ENSMUSG00000032661.8	Oas3	9.2901	3.9459	-1.1087	1.3869	1.84	-1.1227	-1.3061	-1.1317
ENSMUSG00000029561.13	Oasl2	6.84	3.1379	-1.2459	1.8421	2.6025	1.0694	1.1525	1.0684
ENSMUSG00000074896.3	Ifit3	8.9028	3.134	-1.5128	1.251	1.7404	1.1186	-1.0421	1.0613
ENSMUSG00000057596.9	Trim30d	6.5814	3.4019	-1.3323	1.3846	1.3725	-1.0562	-1.2173	-1.1484
ENSMUSG00000000386.10	Mx1	8.8603	3.6575	-1.2839	1.503	1.9675	1.0538	-1.1113	-1.0711
ENSMUSG00000045932.8	Ifit2	6.4863	3.0402	-1.3012	1.6207	1.98	1.1067	-1.273	-1.255
ENSMUSG00000025473.12	Adam8	8.6897	3.6728	-1.1219	1.997	1.8369	-1.0866	-1.3247	-1.301
ENSMUSG00000027360.5	Hdc	6.4845	3.1047	-1.1854	1.2519	1.5685	1.0309	-1.3075	-1.2848
ENSMUSG00000043740.10	B430306N03Rik	8.4205	4.4744	-1.1227	1.5934	1.6073	1.0246	-1.3859	-1.2909
ENSMUSG00000025498.10	Irf7	6.4144	3.3813	-1.1901	1.5477	1.6107	1.0381	-1.2108	-1.1108
ENSMUSG00000043263.9	Pyhin1	8.1593	3.79	-1.2348	1.2017	1.9318	1.1237	-1.4047	-1.2383
ENSMUSG00000073489.5	Ifi204	6.0226	3.7031	-1.0571	2.1865	2.1315	1.0586	-1.3534	-1.1947
ENSMUSG00000046056.10	Sbsn	8.0459	3.2206	1.1899	1.3409	1.7043	-1.0863	-1.2228	-1.1994
ENSMUSG00000017737.2	Mmp9	5.9464	4.1241	1.1583	1.4725	1.4656	-1.1231	-1.3956	-1.3065
ENSMUSG00000024737.2	Slc15a3	5.8243	3.6651	-1.2123	1.7117	1.4468	1.0692	-1.1261	-1.0537
ENSMUSG00000060519.7	Tor3a	4.0695	2.053	1.1586	1.6358	1.652	1.0517	1.037	-1.0568
ENSMUSG00000022102.9	Dok2	3.484	2.2611	1.0345	1.7345	1.3185	1.0075	-1.1791	-1.2211
ENSMUSG00000028480.10	Glipr2	3.1621	2.0391	-1.3887	1.7153	1.9063	1.3304	-1.3073	-1.2736
ENSMUSG00000021950.11	Anxa8	2.9054	2.1909	-1.2049	1.5099	1.9355	1.0231	-1.2115	-1.0186
ENSMUSG00000069874.6	Irgm2	3.98	1.6064	-1.2231	1.5117	1.6825	1.0422	1.1086	1.0414
ENSMUSG00000033880.7	Lgals3bp	3.4277	2.4878	-1.1247	1.8251	1.909	1.0796	1.0112	1.0432
ENSMUSG00000054404.8	Slfn5	3.1138	2.0961	-1.0889	1.8223	2.1448	-1.019	-1.1047	-1.0376
ENSMUSG00000045763.7	Basp1	2.9038	1.9797	-1.034	1.5533	1.7696	-1.0838	-1.1459	-1.2145
ENSMUSG00000022146.8	Osmr	3.8437	2.2717	-1.0659	1.5265	2.0092	1.1032	1.0571	-1.2357
ENSMUSG00000006403.8	Adamts4	3.4146	1.5921	-1.2314	1.3919	2.7121	-1.0833	-1.0642	-1.2021
ENSMUSG00000020400.13	Tnip1	3.0858	1.7486	1.0117	1.2369	1.5784	1.0711	-1.1173	-1.13
ENSMUSG00000026482.9	Rgl1	2.9015	2.3878	-1.0053	1.8052	1.4145	-1.0254	-1.198	-1.2127
ENSMUSG00000049502.12	Dtx3l	3.842	2.2116	1.0019	1.4438	1.9184	1.1812	-1.0333	-1.0897
ENSMUSG00000040253.11	Gbp7	3.4005	2.0148	-1.2608	1.3712	1.6914	-1.0001	1.0247	1.0142
ENSMUSG00000054072.7	Iigp1	3.0493	1.7486	-1.2271	1.2959	1.7626	1.1978	-1.1775	-1.0004
ENSMUSG00000078921.3	Tgtp2	2.8893	1.7151	-1.0768	1.2375	1.6729	1.1881	-1.1503	1.0223
ENSMUSG00000025647.12	Shisa5	3.6984	2.0332	1.1345	1.474	1.4833	1.2587	-1.012	1.0116
ENSMUSG00000000555.6	Itga5	3.3856	2.3946	1.2245	1.5738	2.016	-1.0696	1.0492	-1.2007
ENSMUSG00000070327.9	Rnf213	3.0427	1.9653	1.1461	1.4219	1.5682	1.1747	1.2924	1.2921
ENSMUSG00000044948.12	Cfap43	2.8783	2.4908	1.1609	1.4565	1.4341	-1.1005	-1.197	-1.1988
ENSMUSG00000053646.9	Plxnb1	3.6439	2.1227	1.1257	1.4546	1.7094	1.0455	1.2044	-1.0213
ENSMUSG00000039501.10	Znfx1	3.3098	1.8258	1.1119	1.4206	1.4901	1.1377	-1.0442	-1.1311
ENSMUSG00000043613.7	Mmp3	3.0169	2.1397	-1.6944	1.438	1.9046	1.0422	-1.0851	-1.0272
ENSMUSG00000073599.5	Ecscr	2.746	2.1956	1.0119	1.4186	1.5634	-1.0776	-1.2068	-1.1622
ENSMUSG00000027078.10	Ube2l6	3.5877	2.336	-1.1336	1.3331	1.4514	1.1047	-1.2328	-1.0924
ENSMUSG00000075602.6	Ly6a	3.2995	1.9301	-1.003	1.7961	1.5812	1.2406	-1.2902	-1.1997
ENSMUSG00000056737.10	Capg	3.0023	2.1259	-1.2186	1.5013	1.6206	1.0944	-1.048	1.0431
ENSMUSG00000022893.10	Adamts1	2.71	1.9893	1.0434	1.5166	1.7694	1.1113	-1.2957	-1.0662
ENSMUSG00000049734.8	Trex1	3.5631	2.5313	-1.1367	1.5787	1.3522	1.1217	-1.0908	1.0768
ENSMUSG00000014599.6	Csf1	3.2836	1.9333	1.0813	1.4299	1.4781	1.0384	1.0751	1.1158
ENSMUSG00000044197.8	Gpr146	2.9959	2.5978	1.115	1.4918	1.5159	-1.2043	1.0785	-1.1529
ENSMUSG00000035929.11	H2-Q4	2.653	2.1439	1.0571	1.5901	1.7563	1.1933	1.2104	1.0917
ENSMUSG00000047945.6	Marcksl1	3.5606	2.3713	1.1762	1.5635	1.7668	1.1354	-1.1844	-1.1223
ENSMUSG00000022094.11	Slc39a14	3.2729	1.7017	1.2	1.6354	1.5526	1.1402	1.0381	-1.2495
ENSMUSG00000023249.10	Parp3	2.9917	1.9646	-1.0615	1.55	1.5638	-1.1505	1.0628	-1.0687
ENSMUSG00000029581.10	Fscn1	2.6304	2.1086	-1.1802	1.3768	2.7711	1.0265	1.0817	-1.0589
ENSMUSG00000017057.9	Il13ra1	3.5566	2.3222	1.1068	1.6325	1.7932	1.1566	-1.2058	-1.0333
ENSMUSG00000078606.4	Gm4070	3.2562	2.7567	-1.0835	1.4519	1.7283	1.031	-1.1324	-1.1992
ENSMUSG00000030641.9	Ddias	2.9851	1.9179	-1.1426	1.6099	1.2158	1.0011	-1.3436	-1.1217
ENSMUSG00000035356.12	Nfkbiz	3.5552	2.3282	1.4382	1.5417	1.5608	1.194	1.2382	1.2189
ENSMUSG00000026068.7	Il18rap	3.24	2.2159	-1.1448	1.6112	1.2497	-1.0351	1.0603	-1.0637
ENSMUSG00000022385.10	Gtse1	2.9797	1.9677	-1.1897	1.8646	1.5027	1.2042	-1.33	-1.0781
ENSMUSG00000056708.5	Ier5	3.5472	1.9176	1.3646	1.4075	1.9643	1.0569	1.2234	1.145
ENSMUSG00000032596.10	Uba7	3.2344	1.9544	1.0376	1.4873	1.7917	1.0596	1.1963	1.0638
ENSMUSG00000031805.13	Jak3	2.9343	2.3851	1.2574	1.5413	1.9346	-1.054	-1.0843	-1.1328
ENSMUSG00000024308.10	Tapbp	3.5442	2.1067	1.0007	1.4306	1.5607	1.0463	1.1805	1.0382
ENSMUSG00000060591.8	Ifitm2	3.2289	2.3235	1.1696	1.4904	1.349	1.2983	-1.0223	-1.0207
ENSMUSG00000037872.5	Ackr1	2.93	1.8704	-1.0116	1.8332	1.6255	1.0023	-1.2798	-1.2337
ENSMUSG00000024066.8	Xdh	3.4918	2.2601	1.1627	1.8047	1.6639	1.0079	1.0593	-1.0617
ENSMUSG00000037816.6	Fbxw17	3.1972	1.5798	1.0668	1.4243	1.6216	-1.0655	-1.0287	-1.1209
ENSMUSG00000058672.6	Tubb2a	2.914	2.3038	-1.0866	1.8062	1.7954	1.0544	-1.1935	-1.2627
ENSMUSG00000026773.15	Pfkfb3	3.1643	2.5383	1.1963	1.3726	1.4053	1.0895	-1.1741	-1.3251
ENSMUSG00000025225.10	Nfkb2	2.9097	1.9878	1.2173	1.6116	1.6059	1.0271	-1.1193	-1.1548
ENSMUSG00000001020.7	S100a4	5.5028	4.7872	1.2203	1.7353	1.4726	1.1801	-1.1763	-1.3511
ENSMUSG00000050335.12	Lgals3	4.4466	4.9346	1.251	1.8471	1.8797	1.0908	-1.1334	-1.3648
ENSMUSG00000015950.9	Ncf1	3.906	5.2006	1.385	2.1005	1.7899	1.1063	-1.289	-1.6152
ENSMUSG00000018774.9	Cd68	3.5719	4.3739	1.259	1.7503	1.6132	1.0875	-1.1719	-1.3244
ENSMUSG00000071715.7	Ncf4	5.435	5.1334	1.0838	1.8054	1.7517	1.022	-1.2731	-1.3585
ENSMUSG00000025743.10	Sdc3	4.4454	4.4108	1.0421	2.2381	1.9311	-1.0199	-1.1681	-1.1927
ENSMUSG00000033220.6	Rac2	3.9008	4.5505	1.2733	2.2583	1.8935	1.0731	-1.2187	-1.177
ENSMUSG00000058099.11	Nfam1	3.4873	3.8721	1.2324	1.9185	1.4804	-1.1405	-1.1629	-1.1937
ENSMUSG00000079227.5	Ccr5	5.3109	4.9341	1.1843	1.8108	1.5423	1.0261	1.0047	-1.26
ENSMUSG00000030707.11	Coro1a	4.4046	4.7743	1.1567	1.8147	1.5989	1.0093	-1.0122	-1.1261
ENSMUSG00000044827.6	Tlr1	3.8909	4.288	1.3924	1.663	1.6192	1.0309	-1.0327	-1.175
ENSMUSG00000030579.9	Tyrobp	3.4846	4.9149	1.3586	2.1168	1.7938	1.2813	-1.2844	-1.3799
ENSMUSG00000033777.3	Tlr13	5.1999	5.0775	1.1031	1.5839	1.9104	-1.0783	-1.5522	-1.2338
ENSMUSG00000026271.11	Gpr35	4.3745	4.0493	1.0607	1.4955	1.4544	-1.0917	-1.2304	-1.342
ENSMUSG00000037731.5	Themis2	3.8829	4.3144	1.1572	1.7585	1.8884	-1.0613	-1.2315	-1.2944
ENSMUSG00000029771.8	Irf5	3.4131	3.8481	1.0249	1.835	1.4068	1.1087	-1.2686	-1.1471
ENSMUSG00000003283.9	Hck	5.0384	3.8009	1.1304	1.5164	1.5618	1.0416	-1.1354	-1.1361
ENSMUSG00000032322.10	Pstpip1	4.372	4.3294	1.1399	1.4867	1.298	-1.0849	-1.3978	-1.1734
ENSMUSG00000002111.8	Spi1	3.8441	3.5493	1.1537	1.9368	1.6517	-1.0706	-1.1611	-1.289
ENSMUSG00000024397.10	Aif1	3.4036	4.5415	1.1899	1.3461	1.4514	1.2188	-1.0253	-1.2765
ENSMUSG00000012428.8	Steap4	4.9307	3.9017	1.4281	1.7047	1.575	1.0634	1.1632	-1.0168
ENSMUSG00000058818.9	Pirb	4.3315	4.0492	1.5031	1.5781	1.5394	1.166	-1.2881	-1.4684
ENSMUSG00000020901.9	Pik3r5	3.7451	3.4769	1.1121	1.999	1.699	-1.0403	-1.1854	-1.3348
ENSMUSG00000024677.9	Ms4a6b	3.3677	4.3884	1.1304	1.8709	1.7781	1.3054	-1.3587	-1.4526
ENSMUSG00000058715.7	Fcer1g	4.8585	5.0732	1.2488	1.9242	1.8736	1.21	-1.1653	-1.3679
ENSMUSG00000026786.10	Apbb1ip	4.3265	3.8079	1.0207	1.3459	1.7494	-1.022	-1.2373	-1.2562
ENSMUSG00000000682.7	Cd52	3.7185	4.5588	1.1137	1.7277	1.6686	1.1141	-1.2817	-1.2067
ENSMUSG00000043832.9	Clec4a3	3.3517	4.4932	1.2273	2.316	1.9423	1.0765	-1.3008	-1.3207
ENSMUSG00000000290.9	Itgb2	4.832	4.4214	1.0761	1.9656	2.0351	-1.1836	-1.1558	-1.1934
ENSMUSG00000031207.12	Msn	4.2047	4.1015	1.2502	1.8025	2.2418	1.1197	-1.0214	-1.0463
ENSMUSG00000022831.10	Hcls1	3.7183	3.9336	1.12	1.513	1.6493	1.169	-1.2185	-1.3149
ENSMUSG00000027533.10	Fabp5	3.3327	4.7118	1.1615	1.8032	1.8396	1.2809	-1.1437	-1.4406
ENSMUSG00000027219.9	Slc28a2	4.8071	3.7691	1.1579	1.7902	1.4719	1.0224	-1.3564	-1.3129
ENSMUSG00000034116.13	Vav1	4.1568	3.8042	1.2877	1.8347	1.3204	-1.1275	-1.0666	-1.27
ENSMUSG00000073412.6	Lst1	3.6861	4.0322	1.1342	1.4051	1.6825	-1.0537	-1.1784	-1.2284
ENSMUSG00000040613.10	Apobec1	3.3164	5.1112	1.489	2.0179	2.0376	1.0856	-1.0388	1.051
ENSMUSG00000079419.4	Ms4a6c	4.8069	5.0804	1.286	1.5945	1.8208	-1.0507	-1.2299	-1.3932
ENSMUSG00000053687.10	Dpep2	4.059	4.4545	1.0021	1.5143	1.3319	1.0089	-1.2053	-1.4024
ENSMUSG00000030589.11	Rasgrp4	3.6617	3.3561	1.0771	1.6876	1.4898	1.0816	-1.2831	-1.245
ENSMUSG00000039126.9	Prune2	3.2247	4.1021	1.105	1.9521	2	1.0422	-1.3279	-1.2277
ENSMUSG00000040747.9	Cd53	4.7428	5.3277	1.2788	1.9339	1.9829	1.2087	-1.0618	-1.1874
ENSMUSG00000030148.11	Clec4a2	4.0319	3.8543	1.2875	1.5782	1.4821	1.2089	-1.1629	-1.2477
ENSMUSG00000018008.7	Cyth4	3.5963	4.6047	1.4171	2.1053	1.9945	1.0974	-1.1663	-1.1047
ENSMUSG00000024300.12	Myo1f	3.1178	4.8456	1.2258	2.0136	2.0264	1.0415	-1.14	-1.245
ENSMUSG00000051439.6	Cd14	4.6842	3.3087	1.3609	1.6504	1.7774	-1.0853	-1.439	-1.3157
ENSMUSG00000049037.8	Clec4a1	3.9655	4.2257	1.4037	2.0265	1.8853	1.1551	-1.3842	-1.4335
ENSMUSG00000026480.8	Ncf2	3.591	4.263	1.3005	1.7054	1.592	1.0428	-1.4247	-1.3476
ENSMUSG00000047592.13	Nxpe5	3.0535	4.5157	1.1133	2.0023	1.9054	-1.0827	-1.3537	-1.3335
ENSMUSG00000022150.12	Dab2	4.518	3.7706	1.4129	1.7787	1.7762	1.0993	-1.1251	-1.1271
ENSMUSG00000057191.9	AB124611	3.9581	6.5943	1.1037	1.4586	1.7241	1.04	-1.2798	-1.3588
ENSMUSG00000048865.12	Arhgap30	3.584	3.9854	1.1288	2.1784	2.0554	-1.0522	-1.1051	-1.2024
ENSMUSG00000038642.6	Ctss	3.049	5.555	1.4402	2.0454	2.0242	1.2062	-1.1306	-1.2575
ENSMUSG00000063193.6	Cd300lb	4.4761	4.5348	-1.071	1.6283	1.9546	-1.1252	-1.2358	-1.2288
ENSMUSG00000002699.8	Lcp2	3.9464	4.1375	1.0418	1.7622	1.4778	1.0055	-1.1297	-1.1797
ENSMUSG00000022488.8	Nckap1l	3.5827	4.5275	1.4989	1.892	1.7353	1.0885	-1.0607	-1.0405
ENSMUSG00000074280.5	Gm6166	2.9926	4.0888	1.1568	1.553	1.8624	1.0109	-1.0736	-1.328
ENSMUSG00000009687.10	Fxyd5	3.9408	4.7807	1.1786	1.798	1.7834	1.1598	1.0136	-1.3039
ENSMUSG00000038147.9	Cd84	3.5747	4.8579	1.1551	1.8572	2.1482	1.106	-1.068	-1.1285

## Sheet: Type III
		Time Post Injury (days)
Ensembl ID	GeneName	1	2	3	4	5	7	14	14S
ENSMUSG00000027947.7	Il6ra	1.9877	2.339	1.2252	1.4834	1.4243	-1.1519	-1.2471	-1.2686
ENSMUSG00000039497.7	Dse	1.7	2.4885	-1.0251	1.6196	1.5851	-1.2683	-1.0395	-1.0807
ENSMUSG00000004707.10	Ly9	1.6073	2.549	1.0403	1.6412	1.429	1.1645	-1.2866	-1.0919
ENSMUSG00000052889.7	Prkcb	1.4746	2.0733	-1.0523	1.2469	1.5228	-1.0543	-1.0738	-1.0168
ENSMUSG00000026872.12	Zeb2	1.9181	2.4024	1.0402	1.7083	1.6013	-1.0052	-1.0419	-1.1777
ENSMUSG00000004099.11	Dnmt1	1.6897	2.0312	1.2163	1.5885	1.6843	-1.1323	1.0758	1.0871
ENSMUSG00000032271.9	Nnmt	1.6001	2.1743	1.0848	1.2133	1.6221	-1.0597	-1.0536	-1.2103
ENSMUSG00000043008.8	Klhl6	1.4498	3.0304	1.1009	1.7211	1.5249	1.1184	-1.0536	-1.31
ENSMUSG00000020573.12	Pik3cg	1.9138	2.2159	1.2708	1.458	1.303	-1.0809	-1.2381	-1.1319
ENSMUSG00000035778.13	Ggta1	1.6746	2.2177	1.2093	1.417	1.5946	1.0914	1.0076	-1.1532
ENSMUSG00000070691.6	Runx3	1.5985	2.642	-1.0994	1.4958	1.3339	-1.1013	-1.135	-1.0893
ENSMUSG00000008496.14	Pou2f2	1.4337	2.6631	1.2452	1.3986	1.3136	-1.2633	1.0122	-1.1627
ENSMUSG00000024818.10	Slc25a45	1.9003	2.4687	1.0179	1.7212	1.4082	-1.008	-1.205	-1.2624
ENSMUSG00000052760.11	A630001G21Rik	1.6632	2.07	1.3318	1.4665	1.2247	-1.163	-1.0676	-1.0993
ENSMUSG00000061119.6	Prcp	1.58	2.1847	1.4196	1.6756	1.4452	1.0644	-1.0718	1.0339
ENSMUSG00000045092.7	S1pr1	1.425	2.1964	1.0415	1.5726	1.7192	-1.1016	-1.1436	-1.2302
ENSMUSG00000004609.7	Cd33	1.8381	2.2652	1.2796	1.1986	1.3554	-1.0434	-1.0181	-1.1886
ENSMUSG00000030263.9	Lrmp	1.6625	2.6706	1.0504	1.5459	1.5977	-1.0944	-1.2493	-1.1366
ENSMUSG00000002885.10	Cd97	1.541	2.1019	1.1718	1.5624	1.6857	1.1527	-1.128	-1.0746
ENSMUSG00000030789.8	Itgax	1.3935	2.6375	-1.0831	1.7011	1.6456	-1.0235	1.1329	1.0183
ENSMUSG00000031453.11	Rasa3	1.8275	2.4987	1.2188	1.7597	1.8787	-1.1535	1.1167	-1.163
ENSMUSG00000022372.10	Sla	1.6538	3.0072	1.0981	1.9433	1.5045	-1.0333	-1.1559	-1.1453
ENSMUSG00000052331.10	Ankrd44	1.5399	2.0159	1.0551	1.4134	1.6315	-1.1212	1.0056	1.0015
ENSMUSG00000038608.11	Dock10	1.3923	2.3132	1.183	1.5254	1.5787	1.0426	-1.1437	-1.064
ENSMUSG00000069892.5	9930111J21Rik2	1.7835	2.1015	1.0307	1.4409	1.6541	-1.2561	-1.0529	-1.3852
ENSMUSG00000044456.12	Rin3	1.644	2.1795	-1.0235	1.5849	1.6036	-1.0766	-1.1777	-1.0771
ENSMUSG00000056917.8	Sipa1	1.5264	2.1493	1.4122	1.3738	1.5847	1.0458	-1.0571	-1.1141
ENSMUSG00000000278.10	Scpep1	1.3688	2.0201	-1.0019	1.5579	1.7004	1.0798	-1.2498	-1.116
ENSMUSG00000040061.13	Plcb2	1.7635	2.6534	-1.0962	1.5173	1.5053	-1.2829	1.137	-1.1782
ENSMUSG00000039145.12	Camk1d	1.6429	2.4744	1.6155	1.6444	1.3599	1.0201	-1.3486	-1.1727
ENSMUSG00000030223.10	Ptpro	1.5167	2.195	1.0795	1.5174	1.3236	1.1409	-1.1389	-1.2291
ENSMUSG00000034041.4	Lyl1	1.2913	2.7819	1.166	1.5587	1.6731	-1.1288	1.1555	-1.1256
ENSMUSG00000046207.10	Pik3r6	1.7599	2.3021	-1.0628	1.5191	1.327	-1.0621	-1.1072	-1.1337
ENSMUSG00000022048.8	Dpysl2	1.6424	2.1123	-1.0419	1.0522	1.78	-1.1128	-1.0064	-1.1386
ENSMUSG00000029413.10	Naaa	1.5151	2.5191	-1.0158	1.6085	1.3311	1.0188	-1.1786	-1.2131
ENSMUSG00000019823.13	Mical1	1.7477	2.3385	1.015	1.6003	1.4518	-1.0516	1.0157	-1.0826
ENSMUSG00000099974.1	Bcl2a1d	1.6222	2.1265	1.007	1.506	1.3719	1.3737	-1.1938	-1.1891
ENSMUSG00000004952.9	Rasa4	1.5145	2.5463	1.0947	1.624	1.7786	-1.0303	1.0702	-1.0637
ENSMUSG00000030761.11	Myo7a	1.7401	2.5479	1.0943	1.0341	1.7544	-1.0842	-1.1588	-1.1557
ENSMUSG00000038623.5	Tm6sf1	1.6216	2.8515	1.2155	1.5573	1.4948	-1.0375	-1.1609	-1.455
ENSMUSG00000037860.11	Aim2	1.5095	2.5579	-1.0311	1.2254	1.5793	-1.1079	-1.0236	-1.0789
ENSMUSG00000053158.9	Fes	1.7377	2.0048	1.298	1.4134	1.1779	-1.1289	1.2243	1.3894
ENSMUSG00000038811.9	Gngt2	1.6114	2.7772	1.0371	1.2649	1.4503	-1.0667	-1.0648	-1.1407
ENSMUSG00000039316.10	Rftn1	1.5067	2.2459	1.0728	1.542	1.9998	-1.2065	1.1194	-1.2753
ENSMUSG00000026737.8	Pip4k2a	1.7172	2.4716	1.0546	1.2515	1.5485	-1.116	-1.0792	-1.1154
ENSMUSG00000015243.4	Abca1	1.6103	2.3458	1.2263	1.5697	1.7511	-1.1284	1.2195	1.0289
ENSMUSG00000049866.8	Arl4c	1.5028	2.3902	1.1562	1.4225	1.7614	1.0973	-1.0862	1.0221
ENSMUSG00000035273.10	Hpse	1.7095	2.8966	1.0391	1.791	1.8391	-1.0115	-1.071	-1.3383
ENSMUSG00000023132.7	Gzma	1.6102	2.4688	1.0466	1.988	1.0667	1.1304	-1.2834	-1.1011
ENSMUSG00000041515.5	Irf8	1.4891	2.6658	1.1518	1.6887	1.604	-1.0534	1.176	1.12
ENSMUSG00000026430.11	Rassf5	1.6079	2.2939	1.146	1.4745	1.069	-1.279	1.0218	1.1448
ENSMUSG00000031903.6	Pla2g15	1.4826	2.2614	1.2208	1.4999	1.5608	1.0171	1.038	1.0301
ENSMUSG00000022148.11	Fyb	2.9238	3.629	1.3904	1.5719	1.6572	-1.0748	1.0018	-1.2331
ENSMUSG00000049625.5	Tifab	2.4061	4.7398	1.4659	1.6704	1.6966	-1.0284	-1.1116	-1.2767
ENSMUSG00000010142.8	Tnfrsf13b	2.1357	3.2402	1.0933	1.4628	1.4969	-1.065	-1.2098	-1.0946
ENSMUSG00000031367.11	Ap1s2	1.9226	4.0456	1.4239	1.4788	1.8829	-1.0781	-1.0708	-1.2641
ENSMUSG00000047180.8	Neurl3	2.9121	4.1194	1.2949	1.3047	1.4076	1.0955	-1.1905	-1.1305
ENSMUSG00000023913.13	Pla2g7	2.3557	3.281	1.4169	1.6394	1.733	1.0834	-1.2792	-1.2586
ENSMUSG00000010307.5	Tmem86a	2.1324	4.1374	1.416	1.5483	1.8109	-1.0046	-1.2542	-1.1078
ENSMUSG00000074622.4	Mafb	1.9147	3.3668	1.2245	1.8019	1.6281	-1.2212	1.071	-1.359
ENSMUSG00000059248.9	Sept9	2.6171	2.6108	1.4907	1.5963	1.6016	1.1104	1.1468	1.1483
ENSMUSG00000018654.13	Ikzf1	2.3491	3.151	1.1129	1.9004	1.5821	-1.1803	-1.1702	-1.1127
ENSMUSG00000040345.9	Arhgap9	2.0992	2.7885	1.4179	1.3169	1.3554	-1.0108	-1.3872	-1.1246
ENSMUSG00000027199.10	Gatm	1.8197	3.9312	1.4579	1.2166	1.3324	-1.1361	-1.1791	-1.2383
ENSMUSG00000031506.7	Ptpn7	2.596	3.9169	-1.0653	1.4594	1.6086	-1.0768	-1.2431	-1.2093
ENSMUSG00000015745.5	Plekho1	2.3185	3.6021	1.2925	1.7234	1.9124	1.1209	-1.0158	-1.1554
ENSMUSG00000028378.6	Ptgr1	2.0779	2.9738	-1.0616	1.577	1.67	-1.0436	-1.2	-1.1971
ENSMUSG00000056069.8	Fam105a	1.8177	3.6046	1.2306	1.3467	1.7318	1.2423	-1.0339	-1.2052
ENSMUSG00000059326.6	Csf2ra	2.5922	2.6993	1.1922	1.7114	1.5022	-1.0124	1.0023	-1.0684
ENSMUSG00000030047.10	Arhgap25	2.2985	2.9042	1.0382	1.5578	1.4753	-1.1119	-1.2146	-1.1367
ENSMUSG00000015355.9	Cd48	2.068	3.1738	1.0861	1.5398	1.371	-1.103	-1.2244	-1.3507
ENSMUSG00000028497.8	Ptplad2	1.7184	3.2291	1.1281	1.5585	1.7364	1.0997	-1.2302	-1.3477
ENSMUSG00000048779.4	P2ry6	2.5872	3.2858	1.1296	1.4975	1.5447	1.0323	-1.1558	-1.2295
ENSMUSG00000079293.7	Clec7a	2.2774	3.8152	1.2749	1.2683	1.5663	-1.0723	-1.0212	-1.1359
ENSMUSG00000026880.10	Stom	2.066	2.9613	1.2216	1.666	1.8138	1.189	-1.0153	-1.4125
ENSMUSG00000032089.12	Il10ra	1.6919	3.6908	1.5294	1.7176	1.7632	1.1157	-1.1737	-1.1006
ENSMUSG00000021939.7	Ctsb	2.5655	2.8409	1.2352	1.6464	1.548	1.0967	-1.1092	-1.1297
ENSMUSG00000034652.8	Cd300a	2.2738	3.6043	1.3023	1.6694	1.8612	-1.0423	-1.3852	-1.297
ENSMUSG00000044583.9	Tlr7	2.0537	3.1072	1.3475	1.9545	1.9864	-1.0457	-1.1805	-1.2976
ENSMUSG00000004552.12	Ctse	1.6594	3.1651	1.3064	1.5752	1.4657	-1.0353	-1.0952	-1.1676
ENSMUSG00000029925.9	Tbxas1	2.5512	4.1278	1.1861	1.4978	1.9332	-1.1712	-1.1845	-1.1949
ENSMUSG00000022122.10	Ednrb	2.2617	2.7741	1.2563	1.5735	1.4626	1.1254	-1.2506	-1.1401
ENSMUSG00000013707.3	Tnfaip8l2	2.0433	3.1525	1.1115	1.3641	1.3045	1.1838	-1.2627	-1.2393
ENSMUSG00000045382.6	Cxcr4	1.6326	4.4618	1.1029	1.0139	1.6497	1.0181	-1.1914	-1.1941
ENSMUSG00000002603.11	Tgfb1	2.5272	3.1778	1.1315	1.6156	1.4476	1.0069	-1.1468	-1.1189
ENSMUSG00000037902.14	Sirpa	2.2543	3.122	1.4561	1.6156	1.5903	1.0738	1.1199	1.0051
ENSMUSG00000071203.6	Naip5	2.0199	2.909	1.4442	1.7463	1.481	-1.1998	-1.3309	-1.3123
ENSMUSG00000024030.6	Abcg1	1.5588	3.3445	1.342	1.5279	1.8007	-1.0615	-1.0342	-1.1822
ENSMUSG00000060216.11	Arrb2	2.5171	2.9726	1.2975	1.6651	1.4591	1.1059	-1.1809	-1.1806
ENSMUSG00000036469.12	March1	2.238	3.8259	1.0753	1.809	1.7258	1.1724	-1.4258	-1.2207
ENSMUSG00000035891.12	Cerk	1.9804	2.9993	1.2839	1.7673	1.8535	1.0009	-1.132	-1.3137
ENSMUSG00000021423.5	Ly86	1.4716	3.7979	1.4868	1.7805	1.645	1.204	-1.1311	-1.1696
ENSMUSG00000079442.8	St6galnac4	2.5131	3.0543	1.1755	1.3897	1.5188	-1.0409	-1.3147	-1.194
ENSMUSG00000042684.8	Npl	2.2334	3.1963	1.1046	1.4052	1.2742	-1.0041	-1.2128	-1.302
ENSMUSG00000025648.13	Pfkfb4	1.9709	3.1636	1.1326	1.3994	1.2319	1.0006	-1.0275	-1.1754
ENSMUSG00000020101.10	4632428N05Rik	2.4799	3.2965	1.3705	1.6825	1.8168	1.0565	-1.1538	-1.2131
ENSMUSG00000036908.12	Unc93b1	2.228	3.005	1.4751	2.0269	1.8109	1.1306	-1.0094	-1.0229
ENSMUSG00000044811.9	AF251705	1.9638	4.1093	1.4529	1.6475	1.4668	1.2224	-1.1527	-1.2805
ENSMUSG00000024937.10	Ehbp1l1	2.4148	2.7782	1.1916	1.6685	1.78	1.0402	1.1919	-1.0059
ENSMUSG00000099757.1	BE692007	2.2227	3.3189	1.1357	1.4207	1.228	-1.1476	-1.1523	-1.3412
ENSMUSG00000030798.9	Cd37	1.9539	3.1883	1.0643	1.5548	1.6643	1.0063	-1.1648	-1.1254
ENSMUSG00000053063.7	Clec12a	2.4067	4.2445	1.0846	1.7752	1.584	1.0261	-1.1169	-1.1689
ENSMUSG00000027435.8	Cd93	2.1846	3.5818	1.1329	1.5127	2.6885	-1.1238	-1.0061	-1.0779
ENSMUSG00000034593.12	Myo5a	1.9491	3.2592	1.4771	1.8834	1.9338	-1.1774	-1.1052	-1.0552
ENSMUSG00000031101.6	Sash3	2.1652	3.0308	1.0766	1.6478	1.4368	1.1107	-1.1881	-1.2355
ENSMUSG00000015340.6	Cybb	1.9473	3.7086	1.385	1.7011	1.6582	-1.0161	-1.1342	-1.0939
ENSMUSG00000040907.11	Atp1a3	2.5293	2.7333	1.1061	-1.0457	1.1661	-1.1356	-1.0992	-1.148
ENSMUSG00000051735.6	Rinl	1.9033	2.8844	-1.1754	1.5062	1.2044	1.0196	-1.1417	1.1236
ENSMUSG00000026657.12	Frmd4a	1.6518	2.1395	-1.0558	1.1274	1.4344	1.1131	1.0784	-1.0254
ENSMUSG00000078945.6	Naip2	2.289	2.6962	1.3856	1.2805	1.1231	1.0485	-1.2297	-1.3583
ENSMUSG00000048572.4	Tmem252	1.8935	2.1622	1.0845	-1.1944	1.0742	-1.0011	-1.1422	1.0133
ENSMUSG00000005107.9	Slc2a9	1.6418	2.3766	1.001	1.1011	-1.0331	1.0394	-1.1063	-1.0681
ENSMUSG00000055541.13	Lair1	2.2657	3.3159	1.0456	1.1431	1.1237	1.069	-1.1869	1.0615
ENSMUSG00000022439.5	Parvg	1.8797	2.769	1.0004	1.1419	-1.1411	-1.0491	-1.06	-1.006
ENSMUSG00000062210.9	Tnfaip8	1.6321	2.1963	1.1132	1.2481	1.1592	1.0615	-1.0015	-1.2257
ENSMUSG00000031443.7	F7	2.214	2.2905	-1.1057	1.0167	1.0315	-1.0211	-1.0524	-1.1027
ENSMUSG00000018381.11	Abi3	1.8546	2.6896	1.0423	1.1468	1.1863	1.0061	-1.1805	1.0147
ENSMUSG00000075010.4	AW112010	1.614	2.1761	-1.1352	1.2376	1.2635	1.0625	-1.0192	-1.0624
ENSMUSG00000090124.3	Ugt1a7c	2.2134	2.3573	1.1816	1.2058	-1.1093	1.3445	-1.2516	-1.1182
ENSMUSG00000054640.10	Slc8a1	1.8076	2.0224	1.0501	1.1392	1.3385	-1.038	1.0197	-1.1973
ENSMUSG00000026770.5	Il2ra	1.5743	2.1988	1.0066	-1.0048	1.1171	-1.0077	1.0726	-1.0013
ENSMUSG00000034641.2	Cd300ld	2.1765	2.7527	-1.1271	1.0212	-1.0383	-1.022	-1.0257	-1.1035
ENSMUSG00000026357.3	Rgs18	1.8057	2.2475	-1.3084	1.0915	1.2471	1.1569	-1.1705	-1.0441
ENSMUSG00000022090.6	Pdlim2	1.5677	2.1358	-1.1549	1.2013	1.3598	1.1052	-1.3236	1.0972
ENSMUSG00000021886.6	Gpr65	2.1396	2.8195	1.0809	-1.0306	-1.0036	1.1215	-1.1301	-1.5076
ENSMUSG00000056290.11	Ms4a4b	1.8033	2.2307	-1.1688	1.3219	1.2724	-1.0154	-1.035	-1.144
ENSMUSG00000036362.1	P2ry13	1.5569	2.3356	-1.1038	1.1895	1.1367	-1.103	-1.0278	-1.0432
ENSMUSG00000074874.5	Ctla2b	1.996	2.7197	-1.0207	1.0637	1.1198	-1.0412	-1.3089	-1.1366
ENSMUSG00000067916.5	Gm13139	1.7919	2.0491	-1.0569	1.0934	1.1191	-1.045	-1.153	1.0065
ENSMUSG00000028464.12	Tpm2	1.533	2.3228	-1.1019	-1.0519	1.0507	1.0352	1.3579	-1.0984
ENSMUSG00000042770.7	Hebp1	1.9805	2.3346	1.1521	1.0974	1.2908	1.1242	-1.0256	-1.0853
ENSMUSG00000022971.14	Ifnar2	1.7619	2.1311	1.2837	1.3537	1.1254	1.0909	-1.0345	1.0349
ENSMUSG00000002668.7	Dennd1c	1.5135	2.2128	-1.038	1.0835	1.2037	1.0887	1.1413	-1.1819
ENSMUSG00000033192.4	Lpcat2	1.9774	2.1616	-1.1073	1.169	1.322	1.1503	-1.0102	1.036
ENSMUSG00000050777.7	Tmem37	1.7592	2.6147	-1.0239	1.2457	-1.0256	-1.0821	-1.1307	-1.1736
ENSMUSG00000059900.10	Tmem40	1.5079	2.0273	-1.1399	1.119	-1.0782	-1.0754	-1.0055	-1.0302
ENSMUSG00000019876.11	Pkib	1.9556	2.4021	1.0697	1.016	-1.1873	-1.1096	1.067	1.0256
ENSMUSG00000011148.9	Adssl1	1.7366	2.3209	-1.1888	-1.1101	-1.3025	-1.1516	1.2462	-1.1557
ENSMUSG00000070605.4	Gm13251	1.4796	2.3327	1.0544	1.1632	-1.0198	1.0237	-1.1869	-1.0752
ENSMUSG00000031402.8	Mpp1	1.9391	2.3309	-1.0189	1.2618	1.2844	-1.0418	-1.1134	-1.0517
ENSMUSG00000056413.12	Adap1	1.73	2.6607	-1.0964	1.5549	1.0347	1.0154	-1.0914	-1.0959
ENSMUSG00000041707.7	1810011H11Rik	1.4096	2.1377	-1.036	1.0111	1.1662	1.06	-1.1942	-1.0624
ENSMUSG00000032643.8	Fhl3	1.9146	2.4112	-1.2098	1.0658	1.1613	-1.0153	1.1008	-1.1484
ENSMUSG00000045917.13	6330416G13Rik	1.7174	2.5691	1.1065	1.2194	1.2453	-1.0836	1.1197	1.0946
ENSMUSG00000018893.10	Mb	1.3759	3.6079	-1.2734	-1.4421	-1.4635	-1.0668	1.554	-1.1632
ENSMUSG00000101585.2	1600010M07Rik	1.9049	2.3099	-1.1202	-1.0945	1.0637	1.0132	-1.0612	-1.1133
ENSMUSG00000020399.10	Havcr2	1.6872	2.5481	-1.1016	1.1753	1.2975	1.1883	-1.1048	-1.1295
ENSMUSG00000028773.8	Fabp3	1.222	2.1157	-1.0259	-1.2315	-1.3307	1.0031	1.0244	-1.0699
ENSMUSG00000024986.7	Hhex	1.6667	2.2932	1.2294	1.1799	1.1273	1.0745	-1.1814	-1.0739

## Sheet: Type IV
		Time Post Injury (days)
Ensembl ID	GeneName	1	2	3	4	5	7	14	14S
ENSMUSG00000018819.6	Lsp1	2.1103	2.353	1.1961	2.19	2.183	1.1338	-1.1072	-1.2691
ENSMUSG00000070436.7	Serpinh1	1.7061	1.4923	1.0221	1.9516	2.7114	1.107	-1.1837	-1.3803
ENSMUSG00000003420.7	Fcgrt	1.3341	2.3688	1.1237	2.0335	1.8236	1.047	-1.2737	-1.3469
ENSMUSG00000064373.7	Sepp1	-1.0171	3.2727	1.6981	2.0685	2.0517	1.0833	-1.0959	-1.1577
ENSMUSG00000028108.11	Ecm1	2.0366	2.2914	1.1005	1.9701	2.0706	-1.2045	-1.2424	-1.1236
ENSMUSG00000048612.11	Myof	1.6438	2.0199	1.1977	1.5884	1.8411	-1.0495	1.1906	1.0383
ENSMUSG00000032440.8	Tgfbr2	1.3272	1.6924	1.1656	1.9634	2.0205	-1.0594	1.085	-1.0879
ENSMUSG00000008845.5	Cd163	1.9927	2.1559	1.3595	2.2305	1.611	-1.0086	-1.8061	-1.5675
ENSMUSG00000027339.11	Rassf2	1.6005	2.3488	1.224	1.8844	1.8487	1.1535	-1.148	-1.3503
ENSMUSG00000036103.8	Colec12	1.3165	2.0784	-1.0251	1.6361	1.7773	1.1557	-1.1986	-1.3043
ENSMUSG00000024909.10	Efemp2	1.8853	2.0161	-1.0711	1.6504	2.4774	1.1671	-1.2125	-1.2157
ENSMUSG00000031875.6	Cmtm3	1.5784	2.1708	1.0068	1.8669	2.2239	1.0663	-1.1649	-1.0651
ENSMUSG00000031216.9	Stard8	1.2761	2.2537	1.2309	2.0834	1.6219	1.2213	-1.344	-1.1795
ENSMUSG00000022367.7	Has2	1.8717	2.1836	-1.1008	1.6105	2.1859	1.1006	-1.0851	-1.1961
ENSMUSG00000001435.10	Col18a1	1.5673	1.8488	1.2429	1.4593	2.4197	1.0691	1.0054	-1.2058
ENSMUSG00000009185.2	Ccl8	1.2708	2.2262	1.1447	2.0022	2.0224	1.1561	-1.2315	-1.3293
ENSMUSG00000045545.8	Krt14	1.8508	2.0691	1.261	1.6221	1.9428	1.3671	-1.1241	-1.0066
ENSMUSG00000006800.9	Sulf2	1.5329	2.0606	1.0989	1.598	2.1198	1.2254	1.0106	1.2146
ENSMUSG00000031659.8	Adcy7	1.26	2.1209	1.0636	1.6855	1.762	1.0007	1.1385	-1.0934
ENSMUSG00000040711.7	Sh3pxd2b	1.8185	1.7138	1.1222	1.8595	2.2398	1.1922	-1.0073	-1.1626
ENSMUSG00000005410.5	Mcm5	1.5152	1.821	1.4172	2.2454	1.8493	1.1223	-1.2056	-1.2614
ENSMUSG00000027408.7	Cpxm1	1.2493	2.2527	1.0402	2.0883	2.9219	-1.005	-1.14	-1.0682
ENSMUSG00000069833.8	Ahnak	1.7878	1.9903	1.1602	1.7389	2.0447	1.1841	1.0795	-1.0346
ENSMUSG00000069662.5	Marcks	1.5073	2.0529	1.1814	1.5681	1.9043	1.1361	1.1007	1.0794
ENSMUSG00000033066.11	Gas7	1.2461	1.6369	1.113	1.7095	2.0509	-1.0251	-1.2395	-1.4539
ENSMUSG00000024781.11	Lipa	1.7865	2.6821	1.2969	1.6382	2.1048	1.1917	-1.0634	-1.2155
ENSMUSG00000006360.7	Crip1	1.5024	2.431	1.1545	1.8993	1.9349	1.3153	-1.1642	-1.1236
ENSMUSG00000026355.7	Mcm6	1.2147	2.1066	1.6855	2.2843	2.1106	1.1714	-1.1113	-1.1969
ENSMUSG00000001555.6	Fkbp10	1.7768	1.8764	-1.0381	1.5077	2.6734	1.0465	-1.2744	-1.2592
ENSMUSG00000043336.10	Filip1l	1.4918	1.9743	1.1693	1.6695	2.1699	1.0835	-1.1042	-1.2262
ENSMUSG00000034205.12	Loxl2	1.1473	1.9274	1.0789	2.2613	2.8006	1.1896	-1.1403	-1.1948
ENSMUSG00000090272.3	Mndal	1.7696	2.476	1.0873	1.8452	2.027	-1.2043	-1.102	-1.0715
ENSMUSG00000039911.9	Spsb1	1.4484	1.5109	-1.067	2.0202	1.8414	-1.0974	-1.1388	-1.3321
ENSMUSG00000058290.3	Espl1	1.1454	1.8835	-1.0362	1.9533	2.0624	-1.0018	-1.088	-1.2818
ENSMUSG00000001525.10	Tubb5	1.7654	2.3544	1.5171	2.0424	1.9831	-1.0643	-1.2232	-1.2764
ENSMUSG00000025064.10	Col17a1	1.434	1.8748	1.1652	1.8279	2.0108	1.1501	1.0543	1.126
ENSMUSG00000025001.7	Hells	1.1372	1.8754	1.5217	1.6045	2.0492	1.1819	-1.0649	-1.2297
ENSMUSG00000055172.9	C1ra	1.7313	2.0078	1.0322	2.2944	2.0951	1.1107	-1.078	-1.0965
ENSMUSG00000030577.9	Cd22	1.3954	2.1487	-1.0252	1.6051	1.9404	-1.0881	-1.1158	-1.1898
ENSMUSG00000027848.11	Olfml3	1.1169	2.2167	-1.2537	1.6956	2.996	-1.0876	-1.2196	-1.1732
ENSMUSG00000042129.6	Rassf4	1.7279	2.8484	1.2588	2.0061	1.9454	1.1663	-1.1056	-1.2428
ENSMUSG00000036896.5	C1qc	1.3733	3.1175	1.2887	1.9558	1.7953	1.4429	-1.3675	-1.3159
ENSMUSG00000047747.9	Rnf150	1.1154	2.1009	1.1692	1.3533	2.2138	1.0063	-1.0867	-1.192
ENSMUSG00000046402.10	Rbp1	1.3372	1.8186	-1.0046	1.4859	2.0286	1.2812	-1.0884	1.0112
ENSMUSG00000007080.10	Pole	1.1096	2.0147	1.2551	2.0816	1.9671	-1.1056	-1.1738	-1.1497
ENSMUSG00000066687.4	Zbtb16	1.217	-2.8618	3.0759	1.4952	2.8795	1.5229	-1.198	-1.6052
ENSMUSG00000027883.11	Gpsm2	1.297	1.2111	-1.0113	2.0769	1.5095	1.0386	-1.0668	-1.168
ENSMUSG00000037474.9	Dtl	-1.0506	1.2099	1.2902	2.2586	1.7169	1.0478	-1.1917	-1.1152
ENSMUSG00000024989.10	Cep55	-1.3141	2.0096	1.2706	1.6262	1.6743	1.0827	-1.2139	-1.2515
ENSMUSG00000026193.11	Fn1	1.2598	1.3217	-1.0599	2.2405	2.442	-1.0695	-1.0734	-1.2723
ENSMUSG00000015451.12	C4a	-1.0661	1.1205	1.0553	1.651	2.0001	1.011	-1.3667	-1.0398
ENSMUSG00000001228.10	Uhrf1	-1.331	1.2596	1.6626	2.8823	2.0761	1.1299	-1.4088	-1.3574
ENSMUSG00000075254.7	Heg1	1.2445	1.5079	1.1647	1.7426	2.0217	1.0811	-1.1781	-1.2066
ENSMUSG00000037313.12	Tacc3	-1.0682	1.9324	1.0804	2.0063	1.7871	-1.0556	-1.2077	-1.1914
ENSMUSG00000103865.1	RP23-131N18.1	-1.3602	1.0608	-1.6116	2.4012	1.4775	1.0389	-1.1768	-1.0562
ENSMUSG00000019846.7	Lama4	1.207	1.4809	1.1361	1.9913	2.181	-1.0374	-1.0083	-1.1505
ENSMUSG00000005470.8	Asf1b	-1.1052	2.0441	1.1742	1.7177	1.8085	-1.0143	-1.0918	-1.2401
ENSMUSG00000029177.5	Cenpa	-1.3697	1.8796	1.1663	2.0057	2.0639	-1.0817	-1.108	-1.2939
ENSMUSG00000042029.6	Ncapg2	1.1925	1.6507	1.1147	2.2561	1.8215	1.0319	-1.0195	-1.1399
ENSMUSG00000041120.6	Nbl1	-1.1357	1.3205	-1.0482	2.014	2.2375	1.018	-1.0348	-1.068
ENSMUSG00000038252.9	Ncapd2	-1.3752	1.3136	1.3108	2.1382	1.7093	1.0168	-1.0794	1.0032
ENSMUSG00000032334.9	Loxl1	1.1727	1.5083	-1.0349	1.8817	2.113	1.0455	-1.1429	-1.2749
ENSMUSG00000041219.10	Arhgap11a	-1.1359	1.6263	1.1275	2.238	1.5813	-1.066	-1.1289	-1.0522
ENSMUSG00000016756.12	Cmah	-1.3784	1.4108	-1.0006	1.8686	2.1519	1.0283	-1.1007	-1.0923
ENSMUSG00000073418.4	C4b	1.1585	1.4091	-1.0314	2.248	2.397	-1.0109	-1.129	-1.2156
ENSMUSG00000050410.11	Tcf19	-1.1412	1.5423	1.2253	2.0429	1.7329	1.1311	-1.0555	-1.195
ENSMUSG00000102700.1	RP24-396E16.1	-1.4981	1.0968	1.8313	2.334	1.8438	1.0272	-1.0713	-1.2134
ENSMUSG00000024660.8	Incenp	1.1472	1.5962	1.1423	2.0506	1.5742	1.0753	-1.1888	-1.095
ENSMUSG00000034463.3	Scara3	-1.1526	1.5203	-1.066	1.7916	2.2505	1.0426	-1.1135	-1.0916
ENSMUSG00000011256.12	Adam19	1.0932	1.544	1.0186	1.8846	2.2953	1.0264	1.0653	-1.0459
ENSMUSG00000021130.7	Galnt16	-1.1569	1.1229	-1.0371	2.1445	1.9779	1.0328	-1.1318	-1.3527
ENSMUSG00000019539.6	Rcn3	1.0812	1.7053	-1.0482	1.8819	2.2339	1.1184	-1.2349	-1.134
ENSMUSG00000034906.11	Ncaph	-1.1747	1.3013	1.2691	2.5284	1.7454	-1.0262	-1.1374	-1.0119
ENSMUSG00000017499.11	Cdc6	1.0682	1.2728	1.153	1.6146	2.1575	1.0369	-1.1494	-1.2143
ENSMUSG00000028873.12	Cdca8	-1.1798	1.4191	1.1583	2.4326	1.5827	1.1323	-1.1431	-1.0677
ENSMUSG00000044534.7	Ackr2	1.0674	-1.1046	-1.0259	2.0548	1.4215	-1.0004	-1.242	-1.1027
ENSMUSG00000049932.3	H2afx	-1.2084	1.1446	1.1437	2.3058	1.5495	1.1031	-1.2873	-1.1931
ENSMUSG00000074802.6	Gas2l3	1.0183	2.0234	-1.1117	2.0486	1.8364	-1.0681	-1.0892	-1.1794
ENSMUSG00000069456.4	Rdh16	-1.2269	-1.0699	1.3567	2.3131	1.4429	-1.0676	-1.3301	-1.2404
ENSMUSG00000028832.7	Stmn1	1.0069	1.5618	1.1651	2.187	1.647	1.1234	-1.2112	-1.1681
ENSMUSG00000059901.8	Adamts14	-1.2344	1.5409	1.1143	2.2483	1.4229	1.0816	-1.1619	-1.2014
ENSMUSG00000031262.8	Cenpi	-1.2823	1.4688	-1.0569	2.1743	1.742	-1.0922	-1.2745	-1.096

## Sheet: Type V
		Time Post Injury (days)
Ensembl ID	GeneName	1	2	3	4	5	7	14	14S
ENSMUSG00000025324.7	Atp10a	1.9448	1.5541	-1.0592	1.4764	2.3427	1.0291	-1.1977	-1.2419
ENSMUSG00000023764.14	Sfi1	1.3402	1.1835	-2.7148	1.4631	1.4846	1.0493	1.2779	1.0698
ENSMUSG00000028364.11	Tnc	1.0964	1.804	-1.2103	1.0171	2.8587	-1.0817	1.0094	-1.1663
ENSMUSG00000031871.8	Cdh5	1.7467	1.6726	1.0409	1.2568	2.0296	-1.0465	1.0001	-1.0849
ENSMUSG00000035914.6	Cd276	1.3385	1.3401	-1.0969	1.2585	2.0016	-1.0876	1.0807	-1.002
ENSMUSG00000002020.11	Ltbp2	1.0942	1.3482	1.3856	1.1012	2.4869	-1.1801	-1.1428	-1.0747
ENSMUSG00000031486.10	Gpr124	1.71	1.4378	-1.1619	1.8133	2.0094	-1.1652	-1.0444	-1.2423
ENSMUSG00000032363.11	Adamts7	1.2775	1.9137	-1.0574	1.3174	2.2284	-1.1577	-1.0884	-1.1431
ENSMUSG00000096659.1	Gm25679	1.0866	1.3709	-1.1469	-1.1286	2.181	-1.0653	-1.0436	-1.104
ENSMUSG00000041479.9	Syt15	1.5583	1.3349	-1.0429	-1.0849	2.0027	-1.1406	1.0669	-1.0264
ENSMUSG00000028487.14	Bnc2	1.2542	-1.1931	-1.0297	1.0062	2.0363	-1.0126	-1.0574	-1.1054
ENSMUSG00000096206.1	Gm22317	1.0866	1.3709	-1.1469	-1.1286	2.181	-1.0653	-1.0436	-1.104
ENSMUSG00000024620.7	Pdgfrb	1.5538	1.5214	-1.0322	1.5696	2.2015	-1.0307	1.2467	1.0445
ENSMUSG00000068196.4	Col8a1	1.2469	1.5481	-1.179	-1.0803	2.4478	1.0286	1.0303	-1.0724
ENSMUSG00000027656.7	Wisp2	1.0828	1.2648	-1.0966	1.4473	2.281	-1.0445	-1.0344	-1.1841
ENSMUSG00000090958.1	Lrrc32	1.5388	1.4929	1.0918	1.4186	2.1435	-1.1009	-1.1459	-1.1225
ENSMUSG00000028597.11	Gpx7	1.2318	1.7483	-1.2005	1.5204	2.6385	1.1304	-1.2805	-1.153
ENSMUSG00000030724.6	Cd19	1.0687	1.1344	-1.008	1.0322	2.1511	1.0246	-1.0433	-1.0692
ENSMUSG00000043079.13	Synpo	1.5069	1.9715	1.1046	1.181	2.4017	1.1112	-1.2049	-1.0577
ENSMUSG00000034220.7	Gpc1	1.2234	1.9392	-1.1804	1.0622	2.0128	1.1593	-1.0593	-1.0339
ENSMUSG00000020312.7	Shc2	1.0397	-1.0903	-1.0927	1.6203	2.1153	1.0476	-1.0752	-1.0087
ENSMUSG00000037060.2	Prkcdbp	1.5049	1.3626	-1.133	1.5194	2.0401	1.2084	-1.0741	-1.1715
ENSMUSG00000057123.10	Gja5	1.2161	1.1853	1.0901	1.3122	2.0788	-1.065	-1.0946	-1.1863
ENSMUSG00000013236.12	Ptprs	1.0104	1.1979	1.0062	1.4372	2.2631	1.003	-1.0259	-1.0974
ENSMUSG00000028641.12	Lepre1	1.5026	1.4625	-1.2735	1.6186	2.4808	1.1015	1.0885	-1.2195
ENSMUSG00000038112.11	AW551984	1.2025	1.2481	-1.0188	1.7842	2.3615	1.0389	-1.1523	-1.3161
ENSMUSG00000026725.13	Tnn	1	-1.1753	1	-1.0464	3.2458	1	-1.0266	1
ENSMUSG00000027797.11	Dclk1	1.4412	1.6401	1.3605	1.2855	2.39	-1.0175	-1.0577	-1.1184
ENSMUSG00000007039.8	Ddah2	1.187	1.3221	1.1915	1.4564	2.0626	1.0764	-1.0517	-1.1816
ENSMUSG00000074971.4	Fibin	-1.0429	1.048	-1.0881	1.1152	2.1508	-1.1232	-1.0307	-1.0059
ENSMUSG00000024173.10	Tpsab1	1.4351	1.2794	-1.0217	1.2582	2.8424	1.1797	-1.1895	-1.2309
ENSMUSG00000038530.7	Rgs4	1.164	1.1298	-1.0988	-1.0616	2.2152	1.0876	1.0607	-1.16
ENSMUSG00000023191.5	Leprel2	-1.1981	1.2881	-1.2317	1.3764	2.0093	1.0798	-1.1445	1.1099
ENSMUSG00000008193.9	Spib	1.427	1.5362	-1.0997	1.2169	2.2108	-1.035	-1.051	-1.1077
ENSMUSG00000031841.14	Cdh13	1.1376	1.4182	-1.1761	1.5551	2.2849	-1.1294	1.0457	1.0113
ENSMUSG00000032332.13	Col12a1	-1.2465	1.4592	-1.2298	1.0319	4.0364	-1.0776	-1.1748	-1.0717
ENSMUSG00000038156.11	Spon1	1.3993	1.4721	-1.2254	1.438	2.0738	1.2059	-1.0776	1.1505
ENSMUSG00000032024.10	Clmp	1.1358	1.3128	-1.0403	1.4155	2.4228	-1.2218	-1.138	-1.1054
ENSMUSG00000020053.14	Igf1	-1.3063	1.5696	-1.09	1.2547	2.3426	1.0819	-1.1866	-1.1635
ENSMUSG00000026586.12	Prrx1	1.3799	1.7202	-1.0001	1.467	2.1657	1.0157	1.1056	-1.0276
ENSMUSG00000038400.11	Pmepa1	1.1259	1.8895	1.3067	1.2783	2.4124	-1.2659	-1.0134	-1.1178
ENSMUSG00000097971.3	Gm26917	1.1025	-1.4623	1.059	-1.0792	1.7042	2.108	1.0316	1.0027
ENSMUSG00000020473.9	Aebp1	1.2479	1.3564	1.0045	2.3821	3.1711	1.1168	1.066	-1.0179
ENSMUSG00000018593.8	Sparc	-1.1403	1.2932	-1.0905	2.1631	3.196	1.1865	-1.0213	-1.2179
ENSMUSG00000038463.8	Olfml2b	-1.5319	1.1676	1.0827	2.0303	2.6782	1.0896	-1.1754	-1.2025
ENSMUSG00000030351.4	Tspan11	1.1122	1.2877	-1.2688	1.7594	2.5062	1.1771	1.0053	-1.2951
ENSMUSG00000022440.8	C1qtnf6	-1.1657	1.5134	1.0043	2.078	3.4368	1.4399	-1.1474	-1.3196
ENSMUSG00000064080.8	Fbln2	-1.5389	1.246	-1.0002	1.7619	3.0497	1.0137	1.0302	1.0395
ENSMUSG00000024529.9	Lox	1.1065	1.6626	-1.2017	1.7656	4.3585	1.0651	-1.1527	-1.2248
ENSMUSG00000031375.13	Bgn	-1.1817	1.434	1.0067	1.9833	3.3007	1.0484	1.0537	-1.0265
ENSMUSG00000033327.12	Tnxb	-1.5501	-1.0107	1.0912	2.1802	2.1084	-1.0579	-1.0927	-1.0889
ENSMUSG00000000957.8	Mmp14	1.0769	1.4734	-1.0764	2.1477	3.0412	1.1127	1.1669	-1.069
ENSMUSG00000027204.9	Fbn1	-1.2117	1.257	-1.0796	2.5276	2.8059	1.0644	-1.0894	-1.2142
ENSMUSG00000027996.9	Sfrp2	-1.6302	1.1097	-1.3152	1.7839	3.1713	-1.0751	-1.102	1.0387
ENSMUSG00000024538.7	Ppic	1.0378	1.2934	-1.1292	2.1286	2.8717	1.5571	-1.057	-1.1695
ENSMUSG00000054555.7	Adam12	-1.2251	1.2422	-1.0267	2.309	3.65	-1.0853	-1.1421	-1.2063
ENSMUSG00000026042.12	Col5a2	-1.6361	1.2909	-1.0615	2.3236	3.577	1.1919	-1.0621	-1.1552
ENSMUSG00000032374.10	Plod2	1.0341	1.0816	-1.1424	1.9259	2.6827	1.3487	-1.1373	-1.2061
ENSMUSG00000028047.7	Thbs3	-1.2299	-1.1634	-1.2065	2.0909	2.3977	1.098	-1.0147	-1.3052
ENSMUSG00000029661.12	Col1a2	-1.6396	1.2298	-1.1315	2.2255	3.6826	1.1757	-1.0716	-1.18
ENSMUSG00000031538.5	Plat	1.0277	1.3262	-1.1174	1.8475	2.4809	1.0087	-1.0414	-1.2391
ENSMUSG00000042834.10	Nrep	-1.3242	1.4057	-1.0116	1.6544	2.6741	1.1538	1.1178	-1.0563
ENSMUSG00000001506.10	Col1a1	-1.671	1.2451	-1.1418	2.2342	4.0379	1.0743	-1.0241	-1.2036
ENSMUSG00000036412.5	Arsi	-1.0012	1.1393	-1.159	2.2721	2.4252	-1.013	-1.1312	-1.2803
ENSMUSG00000026043.14	Col3a1	-1.3349	1.2636	-1.1003	2.4191	3.3973	1.152	-1.1157	-1.1985
ENSMUSG00000026837.11	Col5a1	-1.705	1.1106	-1.0341	2.3218	3.8349	1.1962	-1.0699	-1.2606
ENSMUSG00000022098.9	Bmp1	-1.0013	1.3279	1.0488	2.3091	2.4728	1.1349	-1.0914	-1.2385
ENSMUSG00000048126.12	Col6a3	-1.3374	1.1934	-1.058	1.8431	2.2948	1.0218	-1.0247	-1.1185
ENSMUSG00000021268.13	Meg3	-1.9447	1.1766	1.3575	2.6627	3.1096	1.1974	-1.1957	-1.3235
ENSMUSG00000016918.11	Sulf1	-1.0305	1.3841	-1.0426	1.6999	2.6282	1.1078	1.0173	-1.38
ENSMUSG00000097451.5	Rian	-1.3704	1.3661	1.0692	1.7978	2.538	1.1718	-1.196	-1.3547
ENSMUSG00000044338.9	Aplnr	-1.0329	1.7837	-1.3277	1.6772	3.0834	-1.1093	1.2001	1.0402
ENSMUSG00000027750.12	Postn	-1.3936	-1.0318	-1.037	1.8401	3.0091	1.2464	-1.0355	-1.2279
ENSMUSG00000022816.7	Fstl1	-1.0479	1.2953	1.0719	2.3968	3.0517	1.2656	-1.2297	-1.4195
ENSMUSG00000031740.7	Mmp2	-1.4547	1.0565	-1.0845	1.9443	2.4994	1.2002	1.005	-1.1127
ENSMUSG00000020674.12	Pxdn	-1.1039	1.0449	-1.2158	1.5955	2.3333	1.0347	-1.0155	-1.1077
ENSMUSG00000056481.6	Cd248	-1.4582	1.2011	1.0392	2.1275	2.3309	1.11	-1.3941	-1.203
ENSMUSG00000024713.11	Pcsk5	-1.1115	1.0364	-1.1433	1.483	2.5978	1.1671	-1.1439	-1.0479
ENSMUSG00000027699.15	Ect2	-1.5066	1.7072	-1.1003	2.3185	2.2001	1.1669	-1.0659	-1.0829
ENSMUSG00000040690.11	Col16a1	-1.5146	1.1428	1.0408	1.8472	2.3871	1.4037	1.0052	1.1153

## Sheet: Type VI
		Time Post Injury (days)
Ensembl ID	GeneName	1	2	3	4	5	7	14	14S
ENSMUSG00000028111.3	Ctsk	-1.9683	1.0108	-1.1044	2.1826	2.6155	1.2689	1.1988	-1.1741
ENSMUSG00000022371.11	Col14a1	-2.9432	-1.0423	-1.145	1.9457	2.2819	1.0808	-1.097	-1.0478
ENSMUSG00000036545.8	Adamts2	-1.9739	-1.0611	-1.1841	2.0002	2.7482	1.2091	1.0129	-1.1444
ENSMUSG00000071984.6	Fndc1	-2.9898	-1.534	1.0307	1.8962	1.7481	-1.0895	-1.1836	-1.3196
ENSMUSG00000030116.10	Mfap5	-2.1668	-1.3406	-1.2554	1.9108	2.349	1.3692	-1.3205	-1.4448
ENSMUSG00000006398.11	Cdc20	-3.641	1.0122	1.0826	2.384	1.744	1.0283	-1.1738	-1.056
ENSMUSG00000023885.8	Thbs2	-2.3205	-1.0536	1.0201	1.9176	3.8392	1.0829	-1.0843	-1.1039
ENSMUSG00000026955.9	Sapcd2	-3.8892	-1.7164	1.291	1.9462	1.9113	1.0704	-1.115	-1.0876
ENSMUSG00000029061.2	Mmp23	-2.3708	1.1283	1.0506	1.8826	2.2227	1.0242	-1.0626	-1.1598
ENSMUSG00000052316.9	Lrrc15	-4.2035	-1.1071	-1.0475	1.9037	5.9465	-1.0207	-1.0501	-1.3061
ENSMUSG00000039883.4	Lrrc17	-2.5211	1.1554	1.0816	1.9398	3.2758	1.2455	-1.3046	-1.155
ENSMUSG00000042436.8	Mfap4	-5.2488	-2.3025	-1.2732	2.46	4.7226	1.4078	1.2919	-1.1703
ENSMUSG00000031239.5	Itm2a	-2.581	-1.5354	-1.125	1.3724	2.2102	1.1958	-1.0969	-1.1956
ENSMUSG00000047497.9	Adamts12	-2.6563	1.0136	-1.189	2.0864	2.5408	1.2536	-1.0376	-1.0045
ENSMUSG00000024598.8	Fbn2	-2.7795	-1.2341	-1.1372	1.5545	3.2059	1.0018	-1.0861	-1.0469
ENSMUSG00000027188.8	Pamr1	-2.837	-1.436	1.2526	1.9278	1.9977	-1.0333	-1.1023	-1.0618
ENSMUSG00000091345.4	Col6a5	-2.8471	1.0187	1.1592	2.0367	2.6614	1.1349	-1.0936	-1.2023
ENSMUSG00000031595.9	Pdgfrl	-2.8524	1.0629	-1.2651	1.7433	2.6866	-1.0083	1.0586	-1.2234
ENSMUSG00000029096.11	Htra3	-2.8776	-1.1899	-1.1417	1.8011	2.039	1.0896	-1.0829	-1.3613
ENSMUSG00000021388.9	Aspn	-2.8941	-1.2797	1.056	1.8724	3.2685	1.0617	-1.0069	-1.476
ENSMUSG00000017754.9	Pltp	-1.5984	2.3449	1.3186	2.4182	2.0207	1.0049	-1.0045	-1.063
ENSMUSG00000000318.12	Clec10a	-2.0861	1.4402	1.1796	2.0892	1.6118	1.2319	-1.2227	-1.2403
ENSMUSG00000019942.8	Cdk1	-2.5216	1.7043	1.3095	2.6652	2.1685	1.0927	-1.1352	-1.2906
ENSMUSG00000020330.12	Hmmr	-3.466	1.3362	-1.022	2.5573	2.1747	1.1294	-1.2049	-1.0833
ENSMUSG00000037544.9	Dlgap5	-1.6521	1.6627	-1.0028	2.2969	1.4921	1.1871	-1.1781	-1.1273
ENSMUSG00000030867.6	Plk1	-2.1455	1.6252	-1.0044	2.1097	1.4162	1.01	-1.121	-1.1357
ENSMUSG00000020914.13	Top2a	-2.578	1.8312	1.2906	2.2584	1.966	1.2317	-1.0693	-1.0785
ENSMUSG00000022033.5	Pbk	-3.5416	1.3027	1.2375	2.3571	2	1.1451	-1.1866	-1.141
ENSMUSG00000079553.6	Kifc1	-1.6835	1.3655	-1.0696	2.1391	1.7593	-1.002	-1.1583	-1.0368
ENSMUSG00000032254.9	Kif23	-2.1605	2.2408	1.0844	1.5512	1.5067	1.0754	-1.1196	-1.1511
ENSMUSG00000027715.5	Ccna2	-2.7349	1.4193	1.184	2.0626	1.7658	1.024	-1.1423	-1.0945
ENSMUSG00000026605.10	Cenpf	-3.9879	1.5492	1.1153	2.4897	2.5274	1.2044	-1.1613	-1.1466
ENSMUSG00000002985.11	Apoe	-1.6952	2.3471	1.4611	2.4563	2.4192	1.3029	-1.1064	-1.115
ENSMUSG00000034311.3	Kif4	-2.1609	1.7284	1.1951	2.2244	1.8363	-1.0464	-1.2124	-1.1234
ENSMUSG00000003779.11	Kif20a	-2.7358	2.2305	1.1664	2.3758	1.8129	1.2097	-1.4034	-1.0252
ENSMUSG00000041431.12	Ccnb1	-4.3053	1.3944	1.3019	2.5851	2.1084	1.2678	-1.3002	-1.2263
ENSMUSG00000027331.11	Knstrn	-1.759	1.7399	1.0052	2.4784	1.7926	1.1648	-1.1325	-1.2276
ENSMUSG00000023015.9	Racgap1	-2.1617	1.4361	1.2045	2.0082	1.9085	1.0619	-1.1946	-1.1491
ENSMUSG00000041797.7	Abca9	-2.7946	1.4147	1.206	1.5591	1.5729	-1.0391	-1.2766	-1.2884
ENSMUSG00000032218.6	Ccnb2	-4.3405	1.594	1.1164	2.3347	1.9972	1.0587	-1.1709	-1.1519
ENSMUSG00000036768.5	Kif15	-1.7669	2.3305	1.0068	1.8602	1.4579	1.0164	-1.2092	-1.0997
ENSMUSG00000036777.7	Anln	-2.2587	2.1184	1.1292	1.8132	2.5786	1.0471	-1.2826	-1.0877
ENSMUSG00000040229.7	Gpr34	-2.8276	1.8386	1.2288	1.2893	1.4426	-1.1599	-1.1191	-1.0056
ENSMUSG00000040084.9	Bub1b	-1.8913	2.0056	1.2288	1.8265	1.9524	1.0476	-1.3072	-1.0448
ENSMUSG00000041498.9	Kif14	-2.2594	1.4362	-1.0695	1.6149	1.5385	1.0038	-1.1076	-1.0809
ENSMUSG00000027469.12	Tpx2	-2.8503	1.8406	1.1773	3.0204	2.445	1.2123	-1.3454	-1.1064
ENSMUSG00000027326.9	Casc5	-1.9094	1.2733	1.0063	2.1146	1.9043	1.0636	-1.3178	-1.0897
ENSMUSG00000002055.5	Spag5	-2.3081	1.8506	1.0112	2.0535	1.5963	1.0145	-1.1121	-1.0856
ENSMUSG00000026622.11	Nek2	-2.8619	1.2754	1.139	2.4057	1.7631	-1.0015	-1.1517	-1.0621
ENSMUSG00000001517.10	Foxm1	-1.917	1.5793	1.073	2.4049	2.3315	1.0598	-1.2189	-1.0864
ENSMUSG00000023505.9	Cdca3	-2.3128	1.4651	1.1672	1.8294	1.5534	1.0105	-1.0734	-1.1275
ENSMUSG00000039396.6	Neil3	-2.9395	1.4289	1.0435	1.6744	1.4698	1.1116	-1.1925	-1.0448
ENSMUSG00000012443.3	Kif11	-2.0145	2.0215	1.0359	2.0793	2.1406	1.179	-1.0884	-1.1956
ENSMUSG00000027379.9	Bub1	-2.3255	2.0557	1.0393	2.0665	2.003	1.0575	-1.1755	-1.2133
ENSMUSG00000027306.11	Nusap1	-2.9559	2.1073	1.1215	2.5195	1.848	1.0766	-1.3142	-1.1559
ENSMUSG00000015880.9	Ncapg	-2.0148	1.7391	-1.1085	2.0883	2.3845	1.1753	-1.1906	-1.208
ENSMUSG00000022322.7	Shcbp1	-2.327	1.7773	1.0424	1.8744	1.6112	1.0338	1.0226	-1.2136
ENSMUSG00000031004.7	Mki67	-2.9941	1.7128	1.3081	2.3315	2.0712	1.1069	-1.1979	-1.1253
ENSMUSG00000045328.7	Cenpe	-2.0408	1.8708	1.0707	2.131	1.9746	1.0153	-1.1303	-1.1147
ENSMUSG00000038379.11	Ttk	-2.3689	1.7298	1.1615	1.7961	1.7984	1.1004	-1.2654	-1.1399
ENSMUSG00000017716.11	Birc5	-3.0229	1.5078	1.1103	2.384	1.6847	1.115	-1.1358	-1.1906
ENSMUSG00000028068.10	Iqgap3	-2.0554	1.7872	1.1002	1.8495	2.3165	1.01	-1.196	-1.2454
ENSMUSG00000021319.6	Sfrp4	-2.3777	1.4387	-1.3401	1.9113	2.3328	1.1413	-1.148	-1.1102
ENSMUSG00000038943.12	Prc1	-3.0348	1.8719	1.0984	2.3884	2.4291	1.1447	-1.2771	-1.1977
ENSMUSG00000029414.7	Kntc1	-2.0629	1.697	1.1516	1.8974	1.6505	-1.0177	-1.1183	-1.1696
ENSMUSG00000020808.3	Fam64a	-2.4353	2.346	-1.0585	1.1452	1.9245	-1.0284	-1.1001	-1.1204
ENSMUSG00000001403.9	Ube2c	-3.1499	1.7078	1.2949	2.1796	1.8262	1.0387	-1.3045	-1.172
ENSMUSG00000028175.11	Depdc1a	-2.5098	1.4863	-1.0476	1.8404	1.5171	1.049	-1.0793	-1.1009
ENSMUSG00000033952.10	Aspm	-3.3812	1.7831	1.1151	2.4323	2.2145	1.1232	-1.3575	-1.0845
ENSMUSG00000001870.11	Ltbp1	-1.2932	-1.0295	-1.2475	1.4285	2.0033	1.1189	1.0795	-1.0007
ENSMUSG00000078190.6	Dnm3os	-1.584	-1.1531	-1.0137	1.392	2.1282	-1.1279	1.1946	-1.0924
ENSMUSG00000060572.13	Mfap2	-1.9688	1.0996	-1.1538	1.615	2.5067	1.0799	-1.0605	-1.1553
ENSMUSG00000059921.11	Unc5c	-1.3457	1.0621	1	1	2.2336	1	-1.0223	1.0028
ENSMUSG00000063011.6	Msln	-1.6128	-1.3158	1.1925	-1.0357	2.0546	-1.0041	-1.0443	-1.0273
ENSMUSG00000027966.15	Col11a1	-1.9774	-1.0787	-1.1357	-1.1454	3.627	-1.046	-1.0203	-1.1011
ENSMUSG00000036334.8	Igsf10	-1.3507	1.1933	-1.1741	1.4109	2.0116	-1.0848	1.0517	1.0753
ENSMUSG00000037362.8	Nov	-1.6342	-1.3041	-1.2072	2.0486	1.9662	-1.0549	-1.1052	-1.0595
ENSMUSG00000006369.10	Fbln1	-1.9962	-1.0405	-1.3164	1.3952	2.228	1.1441	1.1062	-1.0091
ENSMUSG00000051048.12	P4ha3	-1.3544	-1.0549	-1.0109	1.3006	2.5159	-1.0699	-1.1447	-1.081
ENSMUSG00000033491.9	Prss35	-1.6473	1	-1.0812	1.3609	2.186	1	-1.0138	-1.0631
ENSMUSG00000026874.6	Hc	-2.0509	-1.329	-1.0028	1.2651	2.0848	1.0116	-1.1224	1.0388
ENSMUSG00000039542.11	Ncam1	-1.3839	-1.1966	-1.2412	-1.0445	2.0109	-1.016	1.1648	-1.0841
ENSMUSG00000097767.4	Miat	-1.6704	-1.1341	-1.0505	1.5667	2.1808	-1.0527	-1.099	-1.1157
ENSMUSG00000005124.5	Wisp1	-2.0557	-1.0631	-1.2434	1.0489	2.186	1.3266	1.2342	1.0786
ENSMUSG00000058914.8	C1qtnf3	-1.3884	-1.5435	-1.1123	-1.1881	2.3611	-1.0671	1.2251	-1.0739
ENSMUSG00000030772.5	Dkk3	-1.698	1.079	-1.2507	1.4436	2.0901	1.0174	-1.036	1.0554
ENSMUSG00000000753.11	Serpinf1	-2.0972	-1.261	-1.4396	1.3678	1.8077	-1.038	1.0403	-1.09
ENSMUSG00000026678.6	Rgs5	-1.4249	1.203	1.1272	1.1208	2.3427	-1.0228	1.025	-1.0973
ENSMUSG00000036596.5	Cpz	-1.7163	1.0402	-1.1718	1.3058	2.3326	-1.0225	1.0259	1.0011
ENSMUSG00000061068.6	Mcpt4	-2.1368	-1.1079	-1.5517	1.5517	1.8192	1.2666	-1.1543	-1.0757
ENSMUSG00000031561.11	Tenm3	-1.4573	-1.1012	1.0378	1.1421	2.3187	-1.0303	1.0679	-1.2525
ENSMUSG00000036446.4	Lum	-1.7487	1.1225	-1.0197	1.5427	2.023	1.2167	-1.1067	-1.0328
ENSMUSG00000031673.5	Cdh11	-2.2496	-1.1563	-1.2742	1.5025	2.6771	1.087	1.1061	-1.0068
ENSMUSG00000051855.11	Mest	-1.4998	-1.017	-1.0656	1.1084	2.3645	-1.0769	-1.0727	-1.055
ENSMUSG00000001119.7	Col6a1	-1.7499	-1.0751	-1.0563	1.8528	2.4472	1.0966	-1.0087	-1.1551
ENSMUSG00000027978.8	Prss12	-2.2834	-1.4507	-1.0294	1.2733	2.0867	-1.0442	-1.0558	-1.0158
ENSMUSG00000033420.10	Antxr1	-1.5013	-1.0453	-1.2692	1.4965	2.0623	1.1047	-1.0558	-1.1005
ENSMUSG00000021943.6	Gdf10	-1.8099	1.0804	-1.0571	1.3903	2.3082	1.1104	-1.0535	-1.1533
ENSMUSG00000026249.6	Serpine2	-1.5492	1.0954	-1.0885	1.261	2.3808	1.1059	1.0266	1.0119
ENSMUSG00000020695.10	Mrc2	-1.8348	1.1075	-1.0296	1.4979	2.1588	1.1321	-1.0922	-1.0955
ENSMUSG00000024673.9	Ms4a1	-1.5607	1.301	-1.2019	1.4285	2.5842	1.1603	1.0443	-1.1098
ENSMUSG00000029675.9	Eln	-1.8543	-1.1375	-1.2033	1.6291	2.7239	1.1395	1.1248	-1.15
ENSMUSG00000004098.7	Col5a3	-1.5769	1.026	-1.2523	1.9261	2.0563	1.0939	1.1411	-1.0685
ENSMUSG00000022665.10	Ccdc80	-1.8801	1.126	-1.1537	1.9627	2.2657	1.2208	-1.1743	-1.016
ENSMUSG00000020241.9	Col6a2	-1.5814	-1.0459	1.0178	1.7908	2.2872	1.0397	-1.0601	-1.1126
ENSMUSG00000078680.3	Mup10	-1.9315	-1.1225	-3.3167	1.9651	2.1919	1.0271	-1.032	-1.1587
ENSMUSG00000066842.14	Hmcn1	-1.9675	-1.0866	-1.124	1.265	2.4184	-1.1789	-1.0148	1.0429

## Sheet: Type VII
		Time Post Injury (days)
Ensembl ID	GeneName	1	2	3	4	5	7	14	14S
ENSMUSG00000071540.3	3425401B19Rik	-2.1466	1.1856	1.0815	-1.2414	-1.7551	-1.0487	1.3168	1.1731
ENSMUSG00000030401.11	Rtn2	-2.2838	1.706	-1.059	1.0178	-1.1891	-1.0242	1.2835	-1.0023
ENSMUSG00000024617.12	Camk2a	-2.4784	1.7655	-1.0847	1.0095	1.1976	-1.0028	1.1102	-1.0135
ENSMUSG00000046480.5	Scn4b	-2.5776	1.5757	-1.009	-1.178	1.0649	-1.0017	1.1136	-1.0752
ENSMUSG00000021057.11	Akap5	-2.662	1.0117	-1.0357	-1.3617	-1.3528	-1.2765	1.1815	1.5984
ENSMUSG00000022240.9	Ctnnd2	-2.8357	1.0109	-1.4118	-1.3018	-1.2678	1.2287	1.2658	1.1004
ENSMUSG00000062961.6	Ccdc177	-2.9542	1.1399	1.0464	-1.3448	-1.5387	1.1265	-1.009	1.2715
ENSMUSG00000038894.6	Irs2	-3.0416	1.3333	-1.7052	-1.0081	-1.5409	-1.2982	-1.9125	-1.7956
ENSMUSG00000020181.11	Nav3	-3.0692	-1.0432	-1.2485	-1.084	-1.1809	-1.2869	1.3012	1.313
ENSMUSG00000085924.1	Gm8980	-3.5704	-1.2959	2.5389	1.5366	-1.3311	-1.0656	-1.2638	-1.2242
ENSMUSG00000009092.4	Derl3	-5.0192	-1.215	1.3422	1.0686	-1.0969	-1.1084	1.0513	1.0941
ENSMUSG00000025007.9	Aldh18a1	-3.6119	-1.6951	1.1242	1.1023	-1.1722	-1.0523	-1.0821	1.0802
ENSMUSG00000023393.11	Slc17a9	-5.0231	-1.3344	1.4697	1.2859	1.2618	-1.0992	-1.1017	-1.1987
ENSMUSG00000042638.10	Gucy2c	-3.6568	-2.0139	1.3321	1.1503	-1.1905	-1.0924	-1.1581	-1.1472
ENSMUSG00000094305.1	Scgb2b20	-5.2013	-1.8508	1.6393	1.2167	-1.6836	1.0872	-1.2609	-1.3161
ENSMUSG00000078759.3	Scgb1b7	-3.6919	-2.1342	1.4223	1.2627	-1.5975	1.1982	-1.1319	-1.2851
ENSMUSG00000094053.2	Scgb2b7	-5.2198	-2.081	1.3958	1.2045	-1.6021	1.1388	-1.0889	-1.2177
ENSMUSG00000104377.1	RP23-431L24.2	-3.7067	-1.3465	1.2716	1.2449	-1.0076	-1.1507	-1.126	-1.1774
ENSMUSG00000003355.6	Fkbp11	-6.0173	-1.5676	1.9623	1.4539	1.2375	1.1851	-1.124	-1.0889
ENSMUSG00000051910.9	Sox6	-3.7238	-1.1849	1.1368	-1.0737	-1.1079	1.0348	1.1763	1.0679
ENSMUSG00000094991.2	Gm21718	-7.7334	1.0195	2.1393	1.7019	1.2907	-1.0745	-1.4154	-1.2755
ENSMUSG00000075296.4	Aldh3b2	-3.8208	-1.435	1.6247	1.1555	-1.1493	-1.0005	-1.0032	1.0108
ENSMUSG00000054978.3	Kbtbd13	-3.9041	-1.4849	1.1664	1.1683	-1.2058	1.1367	1.1052	1.0776
ENSMUSG00000030513.10	Pcsk6	-3.9982	-1.3749	1.3211	1.5353	1.0243	1.0399	-1.2476	-1.1706
ENSMUSG00000004113.14	Cacna1b	-4.0025	-1.2035	1.5896	1.0098	1.0732	-1.1305	1.2045	1.0468
ENSMUSG00000036298.10	Slc2a13	-4.134	-1.6775	1.0789	1.2058	-1.0135	1.137	1.0348	1.0562
ENSMUSG00000102326.1	RP24-227F14.5	-4.4076	-1.0812	1.2766	1.1335	-1.0014	-1.0233	-1.0395	-1.0703
ENSMUSG00000094978.2	Scgb1b20	-4.4736	-1.8703	1.6315	1.1828	-1.724	1.1007	-1.2826	-1.3412
ENSMUSG00000093385.1	A330044P14Rik	-4.5826	-1.6216	1.2634	-1.0149	1.1111	1.004	-1.019	-1.1014
ENSMUSG00000032115.9	Hyou1	-2.0956	-1.2161	1.2969	1.2029	1.2217	-1.2471	-1.1927	-1.1993
ENSMUSG00000086875.1	Gm8975	-2.5221	1.3201	2.3645	1.4876	-1.2124	-1.1424	-1.2843	-1.316
ENSMUSG00000042246.4	Tmc7	-2.8658	-1.5697	1.3368	1.2588	1.2951	1.0469	-1.0437	1.0375
ENSMUSG00000078757.4	Scgb1b29	-2.1303	-1.4039	1.0876	1.633	-1.2631	1.0653	-1.0439	-1.0885
ENSMUSG00000067279.2	Ppp1r3c	-2.5319	-1.2298	1.3087	1.2277	1.1538	1.1923	1.0505	1.0107
ENSMUSG00000079342.6	Gm5097	-2.9451	-1.2234	1.8593	1.3228	-1.2546	-1.0448	-1.2339	-1.2114
ENSMUSG00000009614.12	Sardh	-2.1642	1.1054	1.5553	-1.0202	-1.0848	-1.0388	-1.1512	1.0355
ENSMUSG00000028671.12	Gale	-2.5531	-1.1743	1.5224	1.3473	1.2333	-1.0263	-1.108	-1.2203
ENSMUSG00000043621.9	Ubxn10	-3.0096	-1.3308	1.3919	1.3464	-1.1359	-1.1342	-1.6232	-1.5179
ENSMUSG00000031845.11	Bco1	-2.1648	-1.247	1.2661	1.2286	-1.1099	1.0012	-1.023	-1.093
ENSMUSG00000028780.9	Sema3c	-2.5839	-1.441	1.0784	1.2608	1.2321	-1.0422	-1.413	-1.5859
ENSMUSG00000022861.12	Dgkg	-3.0355	-1.4245	1.5473	1.1992	-1.1957	1.1404	1.1451	-1.0489
ENSMUSG00000041351.12	Rap1gap	-2.1783	-1.288	1.3091	-1.0006	-1.1127	1.1065	1.0917	1.1454
ENSMUSG00000075217.1	4833423E24Rik	-2.5984	-1.3625	1.3225	1.117	1.0332	1.1377	-1.0097	-1.0441
ENSMUSG00000103234.1	RP24-355N14.3	-3.0637	-1.54	1.3317	-1.0124	1.0648	-1.0348	-1.0983	-1.1755
ENSMUSG00000023272.3	Creld2	-2.193	1.0752	1.7868	1.3496	1.2355	-1.1421	-1.3378	-1.2974
ENSMUSG00000054342.7	Kcnn4	-2.6108	-1.3049	1.2636	1.0977	1.0413	1.0736	1.0454	1.1133
ENSMUSG00000025203.5	Scd2	-3.223	1.0348	2.0443	1.1942	1.3394	-1.1724	1.1502	-1.1277
ENSMUSG00000030747.4	Dgat2	-2.1984	-1.3584	1.4062	-1.0176	-1.2677	-1.341	-1.3607	-1.0821
ENSMUSG00000033533.9	Acsm1	-2.6206	-1.2698	1.476	1.0728	-1.0165	1.203	1.1022	-1.0194
ENSMUSG00000057577.2	Gm10025	-3.5868	-1.1041	1.2696	1.0763	-1.0541	1.0937	-1.0066	-1.0001
ENSMUSG00000026864.9	Hspa5	-2.1991	-1.2293	1.2597	1.1438	1.0825	-1.1312	-1.3623	-1.3173
ENSMUSG00000022769.7	Sdf2l1	-2.6498	-1.1147	1.4946	1.0912	1.0915	-1.1853	-1.2807	-1.2172
ENSMUSG00000041741.9	Pde3a	-2.3571	-1.149	1.5189	-1.0291	1.064	1.0374	-1.0539	-1.0562
ENSMUSG00000032593.5	Amigo3	-2.6551	-1.3481	1.1866	1.3506	1.224	1.13	1.0124	-1.2049
ENSMUSG00000048373.7	Fgfbp1	-2.3786	-1.4277	1.3045	-1.0584	-1.1218	-1.2612	-1.0284	-1.088
ENSMUSG00000028044.6	Cks1b	-2.6659	-1.5289	1.1152	1.0952	1.0175	-1.0892	-1.2065	-1.1123
ENSMUSG00000032549.7	Rab6b	-2.3864	-1.2614	1.3559	-1.0394	-1.0915	-1.0744	-1.0146	-1.0323
ENSMUSG00000022844.7	Pdia5	-2.6722	-1.4683	1.0743	1.1185	1.0796	-1.0199	-1.2354	-1.1737
ENSMUSG00000032796.7	Lama1	-2.3922	-1.0552	1.2384	1.2186	1.1519	-1.0179	-1.007	-1.1095
ENSMUSG00000084839.1	Gm14097	-2.7277	-1.0819	1.2949	1.7616	1.012	-1.0426	-1.0958	-1.191
ENSMUSG00000003500.9	Impdh1	-2.4345	-1.4836	1.2403	1.0843	1.0349	-1.1664	-1.2826	-1.0793
ENSMUSG00000063730.9	Hsd3b2	-2.7667	-1.4681	1.2471	1.2509	-1.1272	-1.0629	-1.1811	-1.0293
ENSMUSG00000090817.3	Gm4450	-2.5103	-1.4549	1.3001	1.2087	1.0865	1.1052	-1.1347	-1.1442
ENSMUSG00000050276.6	Mrgprg	-2.7869	-1.5402	1.3733	1.1121	1.2095	1.0221	-1.1054	-1.1413
ENSMUSG00000064036.11	Mro	-2.8467	-1.5018	1.6968	1.4483	1.0284	-1.0305	-1.1247	-1.1429
ENSMUSG00000033419.11	Snap91	-1.7989	-1.3118	-1.3419	-1.7585	-2.1996	-1.1267	1.1486	1.1046
ENSMUSG00000022680.9	Pdxdc1	-2.0636	-1.597	-1.3417	-1.2155	-1.2893	-1.0165	-1.0455	-1.0465
ENSMUSG00000033998.8	Kcnk1	-2.168	-1.5297	-1.2018	-1.274	-1.3137	-1.0708	-1.2173	-1.093
ENSMUSG00000022533.9	Atp13a3	-2.2867	-1.4732	-1.231	-1.3054	-1.2251	-1.1863	-1.089	-1.042
ENSMUSG00000030275.4	Etnk1	-2.3678	-1.5637	-1.2458	-1.405	-1.4314	-1.2155	-1.0451	-1.0325
ENSMUSG00000064367.1	mt-Nd5	-2.4787	-1.4653	-1.1288	-1.3	-1.3563	-1.0661	1.0115	-1.0467
ENSMUSG00000050534.8	Htr5b	-2.7286	-1.6969	-1.0917	-1.2805	-1.6402	-1.2936	-1.0823	-1.0094
ENSMUSG00000073764.2	Gm12888	-1.8266	-1.4362	-1.5107	-2.3018	-1.7502	-1.1413	1.0596	1.0597
ENSMUSG00000101431.1	AC118721.1	-2.066	-1.3572	-1.3136	-1.1763	-1.3845	-1.0093	-1.2902	-1.0167
ENSMUSG00000024587.9	Nars	-2.1696	-1.6914	-1.2584	-1.2321	-1.3832	-1.0664	-1.3201	-1.1746
ENSMUSG00000022241.5	Tars	-2.2928	-1.8193	-1.3867	-1.2052	-1.2741	1.0497	-1.3151	-1.2176
ENSMUSG00000021238.10	Aldh6a1	-2.3718	-1.7158	-1.1534	-1.5548	-1.5189	-1.2243	-1.043	-1.0569
ENSMUSG00000065947.3	mt-Nd4l	-2.4791	-1.4948	-1.2404	-1.3144	-1.4274	1.0281	1.0224	-1.053
ENSMUSG00000030763.6	Lcmt1	-2.8586	-1.6862	-1.2928	-1.361	-1.5491	-1.0954	-1.2211	-1.1166
ENSMUSG00000037306.9	Man1c1	-2.0039	-1.3941	-1.4236	-1.4082	-1.4081	-1.0509	-1.0955	1.054
ENSMUSG00000038816.10	Ctnnal1	-2.0799	-1.5325	-1.4532	-1.4611	-1.2753	1.1629	1.1048	1.1592
ENSMUSG00000027742.9	Cog6	-2.1713	-1.6951	-1.1673	-1.271	-1.2806	-1.2516	-1.2943	-1.2339
ENSMUSG00000040354.10	Mars	-2.2947	-1.66	-1.2502	-1.2562	-1.3972	-1.0326	-1.2128	-1.0228
ENSMUSG00000027030.11	Stk39	-2.3805	-1.5703	-1.1948	-1.4262	-1.3153	-1.0205	-1.0677	1.0062
ENSMUSG00000097730.1	Gm26588	-2.4796	-1.3463	-1.2357	-1.3146	-1.5281	1.2231	1.0286	1.0302
ENSMUSG00000029695.9	Aass	-3.1056	-1.7593	-1.2076	-1.4249	-1.4644	-1.1714	1.0031	-1.0418
ENSMUSG00000033863.1	Klf9	-2.0084	-1.3464	-1.2347	-1.2279	-1.3128	-1.1934	-1.0792	-1.0942
ENSMUSG00000024507.6	Hsd17b4	-2.0816	-1.4569	-1.0396	-1.3532	-1.3754	-1.166	-1.1058	-1.0807
ENSMUSG00000030762.7	Aqp8	-2.1898	-1.4852	-1.1016	-1.4796	-1.5543	-1.1368	1.0083	-1.0013
ENSMUSG00000037822.8	Smim14	-2.2948	-1.6447	-1.2073	-1.4008	-1.3909	-1.1029	-1.0921	-1.0779
ENSMUSG00000021203.11	Otub2	-2.3817	-1.7988	-1.6815	-1.2258	-1.3265	1.3012	-1.1198	-1.0541
ENSMUSG00000039976.3	Tbc1d16	-2.4846	-1.3439	-1.0524	-1.4315	-1.496	-1.3975	-1.2568	-1.1245
ENSMUSG00000032096.11	Arcn1	-2.0107	-1.6572	-1.245	-1.4114	-1.3756	-1.1972	-1.166	-1.1725
ENSMUSG00000031532.5	Saraf	-2.0939	-1.8196	-1.2385	-1.3532	-1.3946	-1.1535	-1.2624	-1.1702
ENSMUSG00000027238.12	Frmd5	-2.2017	-1.7566	-1.2913	-1.2919	-1.2159	1.0298	1.3176	1.1605
ENSMUSG00000078689.4	Mup6	-2.2977	-1.8006	-1.669	-1.1528	-1.2762	1.2589	1.1614	1.0278
ENSMUSG00000037851.9	Iars	-2.3994	-1.6279	-1.206	-1.1925	-1.3041	-1.0784	-1.2138	-1.0873
ENSMUSG00000039910.9	Cited2	-2.4907	-1.8627	-1.9835	-1.8919	-1.6165	-1.115	-1.0065	1.0904
ENSMUSG00000053317.7	Sec61b	-2.012	-1.6522	-1.2171	-1.259	-1.3582	-1.0481	-1.2983	-1.1896
ENSMUSG00000029407.7	Uso1	-2.0958	-1.5411	-1.1819	-1.3544	-1.2539	-1.2397	-1.181	-1.1088
ENSMUSG00000064368.1	mt-Nd6	-2.2234	-1.4184	-1.1501	-1.276	-1.4119	-1.0042	-1.0131	-1.0187
ENSMUSG00000101939.1	Gm28438	-2.3016	-1.3606	-1.0585	-1.3395	-1.3638	-1.0478	-1.2271	-1.146
ENSMUSG00000032757.4	Bet1	-2.4014	-1.6286	-1.1405	-1.3899	-1.3751	-1.2245	-1.2194	-1.1548
ENSMUSG00000032932.10	Hspa13	-2.5236	-1.7527	-1.2139	-1.2348	-1.2708	-1.2315	-1.1945	-1.204
ENSMUSG00000038080.12	Kdm1b	-2.0191	-1.5911	-1.1672	-1.3964	-1.405	-1.1409	-1.1351	-1.1143
ENSMUSG00000059325.10	Hopx	-2.1071	-1.5545	-1.2962	-1.3782	-1.278	-1.0846	-1.1847	-1.1088
ENSMUSG00000025935.6	Tram1	-2.2293	-1.5765	-1.207	-1.5614	-1.4657	-1.3087	-1.1309	-1.0801
ENSMUSG00000026615.10	Eprs	-2.3098	-1.7089	-1.0631	-1.2788	-1.3119	-1.0847	-1.4342	-1.2434
ENSMUSG00000032557.7	Uba5	-2.4095	-1.6567	-1.156	-1.2773	-1.2531	-1.1686	-1.1382	-1.1528
ENSMUSG00000060429.7	Sntb1	-2.5289	-1.7999	-1.1537	-1.3379	-1.328	-1.3639	-1.1019	-1.0656
ENSMUSG00000027048.11	Abcb11	-2.0229	-1.4042	-1.2882	-1.3119	-1.5371	1.0325	1.0396	1.0879
ENSMUSG00000045871.4	Slitrk6	-2.1269	-1.5015	-1.37	-1.4124	-1.1817	1.0355	1.1823	1.214
ENSMUSG00000028277.9	Ube2j1	-2.2479	-1.766	-1.4091	-1.4885	-1.4404	-1.231	-1.1589	-1.1272
ENSMUSG00000034765.6	Dusp5	-2.3124	-1.3167	-1.7672	-1.6471	-1.961	-1.4242	-2.0746	-1.7947
ENSMUSG00000029185.10	Fam114a1	-2.413	-1.6523	-1.2101	-1.2617	-1.2728	-1.0184	-1.1251	-1.1359
ENSMUSG00000038932.13	Tcfl5	-2.5354	-2.1787	1.2071	-1.5979	-1.4435	-1.1143	1.024	1.0332
ENSMUSG00000022514.10	Il1rap	-2.0352	-1.1608	-1.1604	-1.4763	-1.3371	-1.1789	1.3805	1.2683
ENSMUSG00000025764.10	Jade1	-2.1294	-1.4032	-1.1635	-1.3664	-1.1796	-1.2401	-1.1047	-1.051
ENSMUSG00000028017.3	Egf	-2.2522	-1.8544	-1.4011	-1.6446	-1.5452	-1.1019	-1.017	1.0518
ENSMUSG00000067684.1	Obp1a	-2.314	-1.7292	-1.5437	-1.6811	-1.6448	-1.1096	-1.0665	-1.0643
ENSMUSG00000083494.1	Gm12873	-2.4141	-1.7754	-1.491	-1.2836	-1.3685	1.049	-1.1489	-1.1579
ENSMUSG00000040213.9	Ccbl2	-2.5429	-1.513	1.0436	-1.3061	-1.4651	-1.0143	-1.0477	-1.0908
ENSMUSG00000079521.2	Gm5938	-2.0361	-1.6484	-1.6366	-1.6609	-1.6501	-1.0926	-1.0786	-1.0382
ENSMUSG00000015882.13	Lcorl	-2.134	-1.5744	-1.418	-1.563	-1.4529	-1.3469	-1.0689	-1.05
ENSMUSG00000028456.13	Unc13b	-2.2624	-1.5695	-1.1709	-1.2525	-1.3178	-1.1944	-1.1632	-1.1287
ENSMUSG00000032026.6	Rexo2	-2.3168	-1.8827	-1.4713	-1.2292	-1.3299	-1.0594	-1.253	-1.1852
ENSMUSG00000094024.1	Esp18	-2.425	-1.5615	-1.3621	-1.8293	-1.6088	-1.2268	1.0346	1.0066
ENSMUSG00000075701.8	Vimp	-2.5511	-1.5641	-1.1191	-1.3076	-1.3506	-1.0895	-1.1229	-1.1094
ENSMUSG00000018415.10	Gid4	-2.0364	-1.6642	-1.1583	-1.4605	-1.3859	-1.2502	-1.2738	-1.1939
ENSMUSG00000024386.8	Proc	-2.1509	-1.4955	-1.125	-1.3195	-1.5204	-1.0554	1.1973	1.4166
ENSMUSG00000029864.5	Gstk1	-2.2657	-1.2434	-1.027	-1.3803	-1.3857	1.0552	-1.0671	1.0151
ENSMUSG00000070392.4	Gm20634	-2.3209	-2.3178	-1.0769	-1.4518	-1.2046	-1.3471	-1.2614	-1.2118
ENSMUSG00000039831.12	Arhgap29	-2.4417	-1.4235	-1.5403	-1.3875	-1.1902	-1.0633	1.1875	1.2425
ENSMUSG00000095104.1	Esp15	-2.5728	-1.4708	-1.1518	-1.8308	-1.5776	-1.2159	1.0654	1.0151
ENSMUSG00000016520.7	Lnx2	-2.0394	-1.6824	-1.3758	-1.2508	-1.2084	-1.1671	-1.095	-1.0546
ENSMUSG00000021339.3	Mrs2	-2.1575	-1.7015	-1.1774	-1.1913	-1.3177	-1.1669	-1.232	-1.1754
ENSMUSG00000053398.7	Phgdh	-2.2666	-1.5621	-1.2185	-1.2545	-1.4369	-1.0003	-1.2657	-1.1567
ENSMUSG00000042473.8	Tbc1d8b	-2.3272	-1.5516	-1.2569	-1.3794	-1.3299	-1.3659	-1.2157	-1.2143
ENSMUSG00000033578.7	Tmem35	-2.4562	-1.4535	-1.6886	-1.7121	-1.4724	1.0961	1.1408	1.1733
ENSMUSG00000062209.11	Erbb4	-2.5858	-1.4853	-1.1119	-1.3853	-1.7179	1.1072	1.2066	1.1753
ENSMUSG00000038368.12	Focad	-2.0496	-1.6181	-1.0846	-1.2784	-1.2948	-1.2579	-1.1953	-1.1438
ENSMUSG00000061601.11	Pclo	-2.1624	-1.377	1.0957	-1.6142	-1.3553	-1.0796	1.302	1.0984
ENSMUSG00000039704.6	Lmbrd2	-2.2702	-1.4356	-1.0457	-1.4601	-1.305	-1.351	-1.0579	-1.006
ENSMUSG00000021187.10	Tc2n	-2.3295	-1.7872	-1.297	-1.4847	-1.5423	-1.216	-1.1386	-1.1826
ENSMUSG00000035227.6	Spcs2	-2.4573	-1.5559	-1.2215	-1.3588	-1.3841	-1.0904	-1.195	-1.1312
ENSMUSG00000064345.1	mt-Nd2	-2.6493	-1.5913	-1.2008	-1.415	-1.4644	-1.1263	-1.047	-1.1026
ENSMUSG00000093957.1	Esp3	-2.058	-1.3609	1.1384	-1.9273	-2.361	-1.2343	-1.2396	-1.087
ENSMUSG00000001542.6	Ell2	-2.1646	-1.8004	-1.4126	-1.5622	-1.4869	-1.4584	-1.2619	-1.2079
ENSMUSG00000022419.11	Deptor	-2.2771	-1.6845	-1.2112	-1.4034	-1.4649	-1.0773	-1.1816	-1.0594
ENSMUSG00000031232.12	Magt1	-2.3308	-1.5684	-1.0748	-1.3443	-1.3084	-1.3716	-1.181	-1.1843
ENSMUSG00000030217.2	Art4	-2.459	-1.4659	-1.184	-1.3753	-1.4779	1.0386	1.0171	1.1801
ENSMUSG00000000340.6	Dbt	-2.6721	-1.7138	-1.2382	-1.4634	-1.5282	-1.156	-1.0117	1.0449
ENSMUSG00000070985.3	Acnat1	-2.1648	-1.7929	-1.2346	-1.2608	-1.4247	1.1255	-1.1454	-1.0506
ENSMUSG00000064363.1	mt-Nd4	-2.2856	-1.4263	-1.1383	-1.2859	-1.3481	1.0126	1.0021	-1.0414
ENSMUSG00000070639.4	Lrrc8b	-2.3565	-1.4818	-1.238	-1.4368	-1.3613	-1.2645	-1.0302	-1.0102
ENSMUSG00000015787.11	Abo	-2.4652	-1.7779	-1.3798	-1.4952	-1.5606	1.0611	1.0598	1.0367
ENSMUSG00000001105.11	Ift20	-2.7209	-1.7321	-1.3987	-1.4807	-1.4992	-1.0949	-1.1791	-1.0905
ENSMUSG00000041333.6	Mup4	-7.5801	-5.5992	-1.8426	-2.0028	-1.9896	1.031	1.0137	1.1073
ENSMUSG00000055116.7	Arntl	-10.8448	-5.2979	-2.8141	-1.1085	-1.0327	1.0001	1.2622	1.1677
ENSMUSG00000042179.5	Pnliprp1	-14.1101	-2.5981	-2.7437	-1.9766	-2.022	-1.0129	1.1175	1.296
ENSMUSG00000024011.12	Pi16	-1.9458	1.1003	1.0943	2.0575	1.707	1.0869	-1.2343	-1.4661
ENSMUSG00000004105.7	Angptl2	-2.0897	1.2537	1.0224	1.4805	1.5137	-1.0655	-1.0477	-1.2426
ENSMUSG00000022032.10	Scara5	-2.2157	-1.1827	1.0245	1.9433	1.5932	1.0401	-1.3286	-1.3857
ENSMUSG00000036594.10	H2-Aa	-2.4629	-1.1121	-1.0812	1.612	1.5695	1.1823	1.0055	-1.0992
ENSMUSG00000043943.10	Naalad2	-2.7229	-1.0414	-1.0061	1.3685	1.8076	1.0612	-1.1566	-1.2448
ENSMUSG00000022096.10	Hr	-2.0086	1.0308	-1.0135	1.3062	1.3205	1.2302	-1.0705	-1.0081
ENSMUSG00000055254.10	Ntrk2	-2.0936	-1.4365	-1.2515	1.1976	1.4089	1.1878	1.131	1.0503
ENSMUSG00000022181.11	C6	-2.2204	1.0196	-1.0283	1.4793	1.8469	1.0085	-1.0937	-1.0331
ENSMUSG00000052387.11	Trpm3	-2.4865	-1.0094	-1.0244	1.1769	1.3608	-1.0514	1.0475	1.1241
ENSMUSG00000036040.10	Adamtsl2	-2.7532	-1.188	1.0566	1.4673	1.273	-1.0822	-1.0394	-1.022
ENSMUSG00000068122.6	Agtr2	-2.01	-1.0418	1.1498	1.3053	1.2935	-1.0141	-1.1181	-1.0335
ENSMUSG00000015568.11	Lpl	-2.0993	-1.2676	-1.1613	1.2892	1.3212	1.1007	1.0813	-1.0224
ENSMUSG00000029309.3	Sparcl1	-2.2308	-1.1633	-1.1483	1.3991	1.787	1.1549	1.2232	1.1002
ENSMUSG00000076613.3	Ighg2b	-2.4948	-1.1947	-1.022	-1.0799	1.8487	-1.0176	1.0226	1.0382
ENSMUSG00000098318.3	1190002F15Rik	-2.7702	-1.1778	-1.0921	2.0095	1.4635	1.111	-1.0362	-1.0372
ENSMUSG00000098090.3	2700099C18Rik	-2.0112	1.4732	1.1855	1.4599	1.1377	-1.0856	-1.2117	1.0272
ENSMUSG00000090073.1	Gm13538	-2.1007	-1.2117	1.0443	1.567	1.2514	1.0346	-1.1017	-1.0089
ENSMUSG00000037379.4	Spon2	-2.2496	-1.0897	-1.2247	1.3976	1.5495	1.3571	1.1464	1.0411
ENSMUSG00000030711.11	Sult1a1	-2.5227	-1.0809	1.1511	1.2798	1.3374	1.0353	-1.1672	-1.1226
ENSMUSG00000025784.4	Clec3b	-2.9381	-1.1948	-1.1472	1.6605	1.3778	1.1652	-1.2401	-1.2349
ENSMUSG00000031494.6	Cd209a	-2.0155	-1.1194	1.0017	1.6776	1.5631	-1.1158	-1.1267	-1.0901
ENSMUSG00000067541.5	A630073D07Rik	-2.1056	-1.5623	-1.3045	1.7036	1.3682	1.5809	1.1708	-1.1501
ENSMUSG00000097595.1	2510016G02Rik	-2.2587	1.0497	1.0206	1.6828	1.2889	-1.2483	-1.5054	-1.2105
ENSMUSG00000046295.9	Ankle1	-2.5253	1.1867	1.1656	1.7205	1.1347	1.0324	-1.126	-1.0931
ENSMUSG00000007035.11	Msh5	-2.9964	1.5482	1.0758	1.3881	1.2091	-1.0015	1.0411	-1.0897
ENSMUSG00000034324.12	Tmem132c	-2.0163	-1.1285	-1.1119	1.2458	1.4733	-1.0159	1.0072	-1.017
ENSMUSG00000026185.8	Igfbp5	-2.121	-1.2235	1.0103	1.4643	1.5505	1.0675	-1.0249	-1.217
ENSMUSG00000025930.6	Msc	-2.2607	-1.4291	-1.3133	1.3459	1.2824	-1.0177	1.1716	1.1211
ENSMUSG00000043719.10	Col6a6	-2.5434	1.016	-1.0109	1.8567	1.7625	1.0297	-1.0178	-1.0238
ENSMUSG00000028328.9	Tmod1	-2.9986	1.3122	1.1093	1.0993	1.3545	1.0335	1.1324	-1.118
ENSMUSG00000038233.8	Fam198a	-2.0181	-1.3805	-1.1807	1.2956	1.4142	-1.061	1.0574	1.002
ENSMUSG00000070547.4	Mrgprb1	-2.1254	1.2411	-1.0751	-1.0188	1.5513	1.102	-1.0619	1.026
ENSMUSG00000074476.5	Spc24	-2.2804	1.0537	1.148	1.8536	1.5923	-1.0104	-1.1075	1.0422
ENSMUSG00000021965.2	Ska3	-2.5544	1.2322	1.2481	1.3284	1.4265	-1.0676	-1.2094	-1.0854
ENSMUSG00000037725.7	Ckap2	-3.0593	-1.0248	-1.0444	2.0126	1.6463	1.1134	-1.1145	-1.0659
ENSMUSG00000028631.7	Kcnq4	-2.0266	-1.1394	1.1108	1.2654	1.3925	-1.0845	1.0477	-1.1312
ENSMUSG00000043155.4	Hpdl	-2.1409	-1.1021	1.0224	1.4972	1.2533	-1.0595	1.0657	-1.0812
ENSMUSG00000097467.1	Gm26737	-2.2938	-1.1065	-1.0045	1.407	1.1383	1.0019	-1.1771	-1.1178
ENSMUSG00000037628.9	Cdkn3	-2.5663	1.1885	-1.039	1.8913	1.3254	-1.0161	1.0128	-1.0424
ENSMUSG00000085484.1	Gm13539	-3.3176	-1.2055	1.1508	1.5733	1.33	1.0785	-1.2531	-1.1646
ENSMUSG00000020649.7	Rrm2	-2.0483	1.1351	1.1659	1.7748	1.327	1.0284	-1.0279	1.0026
ENSMUSG00000021714.10	Cenpk	-2.1427	1.1931	-1.0793	1.2252	1.2951	-1.0614	1.1006	-1.0303
ENSMUSG00000033207.6	Mamdc2	-2.346	-1.3814	-1.1029	1.2846	1.4128	-1.0279	1.0438	-1.0453
ENSMUSG00000041559.7	Fmod	-2.5742	-1.305	-1.235	1.0974	1.6096	-1.0917	1.0011	-1.079
ENSMUSG00000027239.10	Mdk	-2.0575	-1.2404	-1.1664	1.4205	1.2659	1.1501	-1.0102	1.0054
ENSMUSG00000071656.6	Lrrn4cl	-2.1468	-1.0099	-1.002	1.7358	1.3945	1.0609	-1.1132	-1.2629
ENSMUSG00000024481.4	4833403I15Rik	-2.3612	-1.4617	-1.1331	1.5582	1.2673	-1.0567	-1.093	-1.1946
ENSMUSG00000060586.10	H2-Eb1	-2.5853	-1.2011	-1.1222	1.4963	1.5317	1.2329	1.0343	-1.0559
ENSMUSG00000028979.13	Masp2	-2.0591	-1.3929	1.1191	1.196	1.5031	-1.0155	1.0508	-1.0624
ENSMUSG00000073421.5	H2-Ab1	-2.1535	-1.1752	-1.1002	1.6333	1.5813	1.3555	1.0257	-1.1587
ENSMUSG00000025780.7	Itih5	-2.3619	-1.0688	-1.112	1.602	1.5054	1.0244	1.0675	-1.0612
ENSMUSG00000076617.5	Ighm	-2.5874	1.0621	-1.2278	1.0327	1.5731	1.0136	1.3553	1.2365
ENSMUSG00000028370.7	Pappa	-2.0608	-1.2866	-1.061	1.396	1.2684	1.0064	-1.1175	1.1595
ENSMUSG00000046743.6	Fat4	-2.1549	-1.281	1.2154	1.229	1.8018	1.0251	-1.0979	1.0279
ENSMUSG00000039954.8	Stk32a	-2.3631	1.0785	-1.1088	1.3866	1.3831	1.0477	1.0194	-1.0627
ENSMUSG00000021356.5	Irf4	-2.5987	-1.2754	1.0191	1.5556	1.4836	-1.1264	-1.1824	-1.0258
ENSMUSG00000044201.9	Cdc25c	-2.0692	1.0119	1.1859	1.1664	1.5727	1.0034	-1.0436	-1.0235
ENSMUSG00000066607.4	6030419C18Rik	-2.1764	-1.1653	-1.1353	1.1109	1.4057	1.0509	1.0056	-1.0522
ENSMUSG00000067276.5	Capn6	-2.3939	-1.099	-1.259	1.3416	1.4389	1.2066	-1.0897	1.0789
ENSMUSG00000037206.10	Islr	-2.6543	-1.3894	-1.0527	1.7334	1.6575	-1.0089	-1.0783	-1.1799
ENSMUSG00000024610.10	Cd74	-2.0851	-1.2442	-1.0958	1.4993	1.502	1.1499	-1.0229	-1.1261
ENSMUSG00000046491.6	C1qtnf2	-2.199	-1.1277	-1.3238	1.4049	1.6484	-1.0993	-1.0735	1.1901
ENSMUSG00000068101.6	Cenpm	-2.4033	-1.108	1.3633	1.4198	1.4257	1.0409	1.0132	-1.2272
ENSMUSG00000051378.10	Kif18b	-2.6976	1.0998	1.0401	1.9655	1.7047	1.0764	-1.0449	-1.2483
ENSMUSG00000087691.1	Gm15674	-2.2036	1.1946	1.0262	1.1599	1.3749	1.0189	-1.1433	-1.0799
ENSMUSG00000052504.6	Epha3	-2.4523	-1.0242	-1.1074	1.1305	1.6555	1.1266	1.045	-1.0066
ENSMUSG00000051504.14	Siglech	-2.7077	1.0407	1.1965	1.3639	1.5578	-1.1081	1.0338	-1.0755
ENSMUSG00000091383.1	Hist1h2al	-1.1931	-2.0716	-1.0401	-1.3116	-1.3549	-1.1824	-1.215	1.0746
ENSMUSG00000020576.9	Nbas	-2.0194	-1.4289	1.1384	-1.1406	-1.1668	-1.1715	-1.1228	-1.0311
ENSMUSG00000032263.10	Bckdhb	-2.0604	-1.6046	-1.1497	-1.3212	-1.2296	1.2384	1.0154	1.1063
ENSMUSG00000032553.10	Srprb	-2.1012	-1.6418	-1.0164	-1.0313	-1.1179	-1.2288	-1.2475	-1.2185
ENSMUSG00000079484.8	Phyhd1	-2.1447	-2.1136	-1.106	-1.0289	-1.0768	1.1183	1.2891	1.1494
ENSMUSG00000024516.8	Sec11c	-2.2189	-1.3299	-1.0287	-1.2241	-1.3218	-1.031	-1.0162	-1.0195
ENSMUSG00000069515.5	Lyz1	-2.27	-1.1786	-1.2823	1.0115	-1.5047	-1.0482	-1.0295	-1.0653
ENSMUSG00000000628.6	Hk2	-2.3715	-1.5242	-1.1232	-1.044	-1.1441	-1.2397	-1.197	-1.2708
ENSMUSG00000060981.6	Hist1h4h	-1.2651	-2.5126	1.047	-1.6793	-1.1478	1.2452	1.1401	1.1479
ENSMUSG00000006342.10	Susd2	-2.0208	-1.5119	1.1004	-1.082	-1.145	-1.0909	1.1707	1.1697
ENSMUSG00000022571.8	Pycrl	-2.0609	-1.6562	1.1168	1.1752	-1.0228	-1.1837	-1.2764	-1.2219
ENSMUSG00000032324.10	Tspan3	-2.1019	-1.3486	-1.1559	-1.1421	-1.1432	-1.0211	-1.2863	-1.1755
ENSMUSG00000035000.8	Dpp4	-2.1488	-1.3996	-1.1421	-1.217	-1.3027	1.0224	1.0336	-1.029
ENSMUSG00000034088.11	Hdlbp	-2.2218	-1.5921	-1.006	-1.1746	-1.1913	-1.2108	-1.1512	-1.113
ENSMUSG00000026610.9	Esrrg	-2.2777	-1.4836	-1.4103	-1.1456	-1.1053	1.0168	1.2211	1.1789
ENSMUSG00000044626.8	Liph	-2.3798	-1.5959	1.2373	-1.0965	-1.2492	1.1315	-1.0136	1.1763
ENSMUSG00000029657.11	Hsph1	-1.2658	-2.0614	-1.1998	1.1039	1.1439	-1.2129	-2.0514	-2.1781
ENSMUSG00000067455.5	Hist1h4j	-2.0255	-1.3688	1.1714	1.0222	-1.1192	-1.0631	-1.0139	1.0124
ENSMUSG00000044021.10	Muc19	-2.0625	-1.3531	-1.1775	-1.2116	-1.3546	2.1472	1.112	-1.0965
ENSMUSG00000026670.11	Uap1	-2.1031	-1.4192	-1.0649	-1.0515	-1.1333	-1.0909	-1.1822	-1.1373
ENSMUSG00000047123.8	Ticam1	-2.152	-1.4507	1.0364	-1.0562	-1.1226	-1.1072	-1.0647	-1.1982
ENSMUSG00000025732.5	Fam195a	-2.2251	-1.4209	-1.0024	-1.0114	-1.1415	1.0443	1.0841	1.1146
ENSMUSG00000027828.8	Ssr3	-2.285	-1.524	-1.0795	-1.1964	-1.1964	-1.1421	-1.1785	-1.1257
ENSMUSG00000026768.6	Itga8	-2.3831	-1.4858	-1.1856	-1.3181	1.0525	1.202	1.1857	1.0884
ENSMUSG00000049233.6	Apoo-ps	-1.6014	-2.0222	1.037	-1.0379	-1.4916	-1.0465	-1.0457	1.0814
ENSMUSG00000055323.4	Gm9967	-2.0259	-1.8752	-1.1939	-1.1164	-1.1359	-1.0079	1.0956	1.0776
ENSMUSG00000097908.3	4933404O12Rik	-2.0645	-1.5068	1.0494	1.0209	-1.1815	-1.4259	-1.069	-1.1213
ENSMUSG00000049086.8	Bmyc	-2.1045	-1.4433	-1.1846	-1.1689	-1.3091	-1.1471	-1.137	-1.0365
ENSMUSG00000038991.12	Txndc5	-2.1608	-1.5267	-1.0988	-1.2656	-1.2279	-1.1726	-1.1575	-1.1015
ENSMUSG00000015363.9	Trabd	-2.2301	-1.4752	-1.0673	-1.1341	-1.213	-1.1439	-1.0668	1.0352
ENSMUSG00000069633.8	Pex11g	-2.2874	-1.6674	-1.1545	-1.1515	-1.4028	-1.0308	1.0567	1.0912
ENSMUSG00000036432.8	Siah2	-2.386	-1.3926	1.1177	-1.1284	-1.1257	1.1656	-1.1304	-1.2468
ENSMUSG00000045999.9	AY036118	-1.6555	-2.1701	-1.0292	-1.3643	1.256	1.0313	1.505	1.3813
ENSMUSG00000020848.7	Doc2b	-2.0324	-1.5676	1.0053	-1.0811	-1.38	-1.0872	-1.1482	-1.179
ENSMUSG00000050222.10	Il17d	-2.0653	-1.4151	1.0316	-1.0802	-1.0192	1.0154	1.081	-1.026
ENSMUSG00000064370.1	mt-Cytb	-2.1104	-1.4643	-1.1552	-1.1895	-1.3366	1.0983	1.0123	-1.0398
ENSMUSG00000054277.7	Arfgap3	-2.1639	-1.6168	-1.1051	-1.2307	-1.2438	-1.211	1.011	1.0657
ENSMUSG00000061306.11	Slc38a10	-2.2349	-1.4434	1.0364	-1.1708	-1.1653	-1.125	-1.0598	-1.0083
ENSMUSG00000012187.9	Mogat1	-2.2879	-1.6914	-1.4502	1.0324	-1.0951	1.046	1.0978	1.1085
ENSMUSG00000031770.11	Herpud1	-2.3886	-1.5224	-1.0531	-1.1371	-1.1829	-1.0011	-1.2196	-1.1561
ENSMUSG00000096493.1	Gm10031	-1.7617	-2.3395	1.1727	-1.2703	-1.0913	-1.0702	-1.3422	1.1297
ENSMUSG00000020149.13	Rab1	-2.0374	-1.4845	-1.0811	-1.219	-1.2051	-1.2021	-1.1875	-1.1652
ENSMUSG00000079344.6	Lipo4	-2.0659	-1.5021	1.3003	-1.2107	-1.6476	-1.2658	-1.5682	-1.2782
ENSMUSG00000027288.12	Zfp106	-2.1108	-1.5762	-1.1012	-1.2541	-1.2547	-1.2786	-1.1889	-1.1671
ENSMUSG00000021877.7	Arf4	-2.1724	-1.5505	-1.055	-1.2822	-1.2048	-1.2683	-1.2387	-1.2194
ENSMUSG00000001576.10	Ergic1	-2.2356	-1.3208	-1.0473	-1.151	-1.1588	-1.1513	-1.0315	-1.0337
ENSMUSG00000030499.5	Kctd15	-2.2979	-1.725	-1.1472	-1.1047	-1.1615	-1.0395	-1.1768	-1.0131
ENSMUSG00000027792.7	Bche	-2.3933	-1.41	-1.2683	-1.0517	-1.2677	1.0783	1.1361	1.006
ENSMUSG00000061780.5	Cfd	-1.8707	-2.0378	-1.8464	1.0393	1.2101	-1.1033	-1.638	-1.2962
ENSMUSG00000020964.10	Sel1l	-2.0424	-1.3585	-1.0697	-1.1141	-1.1362	-1.0571	-1.0279	-1.0296
ENSMUSG00000052572.11	Dlg2	-2.0742	-1.411	1.0205	-1.4762	-1.2262	1.0307	1.286	1.1505
ENSMUSG00000028572.9	Hook1	-2.1113	-1.6075	-1.127	-1.2016	-1.1284	-1.2058	-1.1458	-1.1136
ENSMUSG00000054408.9	Spcs3	-2.1725	-1.4286	-1.0479	-1.2671	-1.2703	-1.1386	-1.1692	-1.094
ENSMUSG00000076535.1	Igkv1-88	-2.239	-1.6024	-1.2278	-1.1347	1.0616	1.0189	1.3585	1.1508
ENSMUSG00000026676.7	Ccdc3	-2.3024	-1.8818	-1.3643	1.0187	-1.0705	1.1015	1.029	1.0243
ENSMUSG00000024150.7	Mcfd2	-2.3969	-1.7165	-1.1409	-1.1627	-1.2196	-1.0408	-1.2219	-1.1312
ENSMUSG00000066583.4	Scgb1b27	-1.8811	-1.3608	-1.0955	-1.1924	-1.3727	2.1928	1.0248	-1.0937
ENSMUSG00000037349.5	Nudt22	-2.0449	-1.3493	1.0011	1.0175	-1.1327	-1.0613	-1.0365	-1.0097
ENSMUSG00000079144.7	A130010J15Rik	-2.0751	-1.3963	-1.0756	-1.0052	-1.1306	1.0097	-1.1158	-1.1481
ENSMUSG00000037470.10	Uggt1	-2.1152	-1.53	-1.1266	-1.2314	-1.1939	-1.2255	-1.1793	-1.1274
ENSMUSG00000078963.2	Hsbp1l1	-2.182	-1.5498	-1.0433	-1.2811	-1.3412	1.3012	1.1069	1.0823
ENSMUSG00000038893.8	Fam117a	-2.2416	-1.3917	-1.4518	-1.1976	-1.0917	-1.0384	1.2361	1.1517
ENSMUSG00000018672.11	Copz2	-2.3078	-1.4293	1.1478	-1.0575	-1.118	-1.1004	1.0313	1.0434
ENSMUSG00000055594.5	5530400C23Rik	-2.4058	-1.5017	1.2638	-1.0077	-1.473	1.3342	1.2245	-1.0467
ENSMUSG00000100862.1	Gm10925	-2.0036	-1.3185	-1.0194	-1.143	-1.2524	1.0092	-1.012	1.0178
ENSMUSG00000025762.10	Larp1b	-2.0495	-1.4978	-1.1708	-1.2184	-1.1965	-1.1311	-1.2141	-1.1814
ENSMUSG00000053334.5	Ficd	-2.0781	-1.6869	-1.0225	-1.1411	-1.204	-1.1258	-1.0457	-1.1401
ENSMUSG00000033618.6	Map3k13	-2.1191	-1.6538	-1.0037	1.0131	-1.1504	-1.2562	-1.0112	1.0423
ENSMUSG00000081058.5	Hist2h3c2	-2.1892	-2.5857	-1.0172	1.0085	-1.0398	-1.2618	-1.2199	-1.2979
ENSMUSG00000027868.7	Tbx15	-2.2424	-1.5279	-1.0323	-1.1394	-1.1937	-1.4795	-1.1872	-1.0977
ENSMUSG00000022383.9	Ppara	-2.3117	-1.3465	-1.0828	-1.1794	-1.3632	-1.2007	1.1684	1.0536
ENSMUSG00000033152.9	Podxl2	-2.4068	-1.2678	1.1134	1.0334	-1.567	1.1927	1.127	1.0387
ENSMUSG00000019731.9	Slc35e1	-2.0087	-1.6016	-1.071	-1.0484	-1.106	-1.1694	-1.2906	-1.2712
ENSMUSG00000027357.12	Crls1	-2.0507	-1.7867	-1.202	-1.1954	-1.2574	-1.0202	-1.2675	-1.126
ENSMUSG00000032607.8	Amt	-2.08	-1.5552	-1.0331	-1.1299	-1.0137	-1.0661	-1.2379	-1.0857
ENSMUSG00000026520.8	Pycr2	-2.1203	-1.7205	1.0113	1.0868	-1.0088	-1.0661	-1.2875	-1.1816
ENSMUSG00000041654.11	Slc39a11	-2.2039	-1.4162	1.082	-1.1238	-1.2273	-1.0128	-1.1427	-1.059
ENSMUSG00000028811.7	Yars	-2.2434	-1.6006	-1.3308	-1.1176	-1.2717	1.0929	-1.1724	1.0091
ENSMUSG00000097493.3	9930014A18Rik	-2.3122	-1.4549	-1.1373	-1.2216	-1.2931	1.3311	1.0407	1.2098
ENSMUSG00000040703.7	Cyp2s1	-2.4253	-1.7645	1.1829	-1.0044	-1.0753	1.0988	1.3232	1.1146
ENSMUSG00000036764.7	Dnajc12	-2.009	-1.6841	-1.1148	-1.0505	-1.2138	-1.1914	-1.2775	-1.1205
ENSMUSG00000030104.7	Edem1	-2.0513	-1.3527	1.0695	-1.1175	-1.0919	-1.2823	-1.1081	-1.0925
ENSMUSG00000032513.7	Gorasp1	-2.0937	-1.6594	-1.0058	-1.0811	-1.247	-1.1261	-1.0373	1.0062
ENSMUSG00000025453.12	Nnt	-2.1215	-1.726	-1.023	-1.1168	-1.0813	-1.0976	-1.0582	-1.0087
ENSMUSG00000043587.11	Pxylp1	-2.2061	-1.4963	-1.135	-1.244	-1.2066	-1.1345	1.0223	1.0307
ENSMUSG00000009356.8	Lpo	-2.2464	-1.474	-1.1313	-1.0711	-1.4053	-1.2105	-1.0857	-1.0349
ENSMUSG00000034738.8	Nostrin	-2.3191	-1.2676	-1.002	-1.1642	-1.2789	-1.1684	-1.0633	-1.1403
ENSMUSG00000041355.9	Ssr2	-2.4259	-1.5706	-1.0743	-1.1422	-1.1924	-1.087	-1.3482	-1.2876
ENSMUSG00000064360.1	mt-Nd3	-2.0115	-1.7146	1.048	-1.1306	-1.2051	1.0422	1.1372	-1.087
ENSMUSG00000086784.1	Isoc2a	-2.0519	-1.3843	-1.1122	-1.0921	-1.3484	-1.1711	-1.225	-1.1444
ENSMUSG00000038259.4	Gdf5	-2.095	-1.745	-1.1841	-1.1474	-1.2757	-1.0377	-1.1772	-1.1919
ENSMUSG00000104174.1	RP23-202C2.3	-2.1238	-1.2127	-1.0576	1.0099	-1.6259	-1.0872	1.0139	-1.028
ENSMUSG00000030082.10	Sec61a1	-2.208	-1.6381	-1.09	-1.1876	-1.2036	-1.2213	-1.1701	-1.1026
ENSMUSG00000047115.11	Fam221a	-2.2551	-1.2874	-1.047	-1.2151	-1.4477	-1.0442	-1.0311	-1.0202
ENSMUSG00000094420.1	Igkv10-96	-2.3213	-1.6878	1.0251	1.1447	-1.2588	-1.0864	-1.0489	-1.0795
ENSMUSG00000022136.7	Dnajc3	-2.4286	-1.3779	1.0659	-1.2066	-1.163	-1.2481	-1.2116	-1.1965
ENSMUSG00000080115.3	Mettl21b	-2.0128	-1.3949	1.0277	-1.1494	-1.0567	1.077	1.2431	1.2757
ENSMUSG00000072640.7	Lyrm9	-2.0535	-1.2349	1.0798	-1.1024	-1.2682	1.0094	1.0724	-1.0289
ENSMUSG00000034667.7	Xpot	-2.0954	-1.5391	1.1231	-1.0728	-1.1413	-1.0696	-1.1362	-1.0751
ENSMUSG00000033991.8	Ttc37	-2.1331	-1.5208	-1.209	-1.1596	-1.1545	-1.1671	-1.344	-1.2518
ENSMUSG00000025224.10	Gbf1	-2.2117	-1.4957	-1.0604	-1.0739	-1.1094	-1.2133	-1.0832	-1.0263
ENSMUSG00000044468.10	Fam46c	-2.2584	-1.4907	-1.0346	-1.2426	-1.243	1.0056	1.0274	1.0569
ENSMUSG00000031824.10	6430548M08Rik	-2.3294	-1.4788	1.0141	-1.013	-1.0282	-1.2576	-1.1148	-1.1469
ENSMUSG00000031570.12	Ppapdc1b	-2.4444	-1.4156	1.0116	-1.1271	-1.1771	-1.022	1.0603	1.0231
ENSMUSG00000066584.6	Scgb2b27	-2.0131	-1.5109	-1.029	-1.199	-1.5245	2.5892	1.0255	-1.1375
ENSMUSG00000038648.5	Creb3l2	-2.0555	-1.5576	-1.1838	-1.0773	-1.0581	-1.0855	1.0112	-1.0668
ENSMUSG00000072572.4	Slc39a2	-2.0962	-1.9676	-1.2313	-1.0346	-1.1183	1.3209	-1.0449	1.1556
ENSMUSG00000023150.10	Ivns1abp	-2.1379	-1.4767	1.1231	-1.0057	-1.0109	-1.2317	-1.1409	-1.177
ENSMUSG00000037605.12	Lphn3	-2.2161	-1.6605	-1.18	-1.2041	1.0893	-1.0688	1.2267	1.2159
ENSMUSG00000026558.9	Uck2	-2.2648	-1.7536	-1.1442	-1.1267	-1.204	-1.1501	-1.2315	-1.1639
ENSMUSG00000037795.10	N4bp2	-2.3346	-1.4577	-1.1112	-1.2828	-1.1166	-1.0304	1.1152	1.0704
ENSMUSG00000041828.11	Abca8a	-2.5579	-1.4175	1.0512	-1.3721	-1.0676	-1.0637	1.0011	-1.1165
ENSMUSG00000058499.7	Pip	-2.0586	-1.3883	-1.1029	-1.1821	-1.3286	1.032	-1.1522	-1.1481
ENSMUSG00000022186.10	Oxct1	-2.0978	-1.3914	1.1678	-1.1825	-1.2849	-1.0387	-1.0583	-1.097
ENSMUSG00000062110.10	Scfd2	-2.1423	-1.7286	-1.0613	1.0229	-1.0942	-1.1748	-1.2267	-1.2095
ENSMUSG00000034586.10	Hid1	-2.2184	-1.6013	-1.0753	-1.0934	-1.1918	-1.1718	-1.0014	1.0408
ENSMUSG00000078570.6	1110065P20Rik	-2.2693	-1.4304	1.0352	-1.0784	-1.2339	1.0064	-1.0987	1.0226
ENSMUSG00000050854.5	Tmem125	-2.3386	-1.4407	-1.0422	-1.0261	-1.124	-1.0472	-1.1289	-1.0526
ENSMUSG00000013766.7	Ly6g6e	-3.5707	-1.8911	-1.2429	-1.3954	-1.5631	-1.2199	-1.0777	-1.0126
ENSMUSG00000026983.6	Il1f5	-4.3997	-2.2348	1.0193	-1.1607	-1.2371	1.1214	1.3453	1.288
ENSMUSG00000002769.8	Gnmt	-3.7064	-1.8123	-1.0302	-1.2457	-1.4311	-1.0501	-1.0954	1.0122
ENSMUSG00000023019.8	Gpd1	-4.4187	-2.3376	-1.2162	1.1152	-1.1416	1.0891	-1.455	-1.2343
ENSMUSG00000035828.10	Pim3	-3.7682	-1.1283	-1.0624	-1.1899	-1.622	-1.0538	-1.711	-1.5109
ENSMUSG00000092342.1	Esp31	-4.6301	-1.4178	1.4785	-1.971	-1.9446	-1.3941	-1.0972	1.0053
ENSMUSG00000007480.3	Mc5r	-3.7863	-1.8128	-1.1154	-1.1255	-1.1943	-1.2156	-1.1817	-1.1675
ENSMUSG00000020581.7	Agr2	-4.7417	-1.5617	1.0799	-1.0614	-1.1282	-1.0837	-1.1327	-1.1824
ENSMUSG00000031791.7	Tmem38a	-3.8347	-1.8026	-1.1354	-1.3031	-1.3125	-1.3419	-1.298	-1.3019
ENSMUSG00000069080.5	Lcn11	-4.783	-1.2649	-1.215	1.0076	-1.1742	-1.1905	-1.0192	-1.0403
ENSMUSG00000100131.1	Gm28439	-3.8711	-1.6805	-1.2248	-1.5031	-1.2711	-1.4713	1.0295	1.0273
ENSMUSG00000009108.11	Gnat2	-4.824	-1.7873	-1.2391	1.0472	-1.0586	-1.0918	-1.1944	-1.0488
ENSMUSG00000037053.5	Azgp1	-3.909	-1.49	-1.3117	-1.3729	-1.5504	-1.022	-1.0488	1.218
ENSMUSG00000095959.1	Gm10845	-4.9557	-1.6867	1.0185	-1.7433	-1.5054	-1.1564	1.2767	1.2578
ENSMUSG00000006378.9	Gcat	-4.0858	-1.7466	1.0678	-1.1121	-1.2699	-1.0219	1.0135	1.0291
ENSMUSG00000031202.5	Rab39b	-5.3401	-1.4056	-1.7707	-1.0329	-1.0176	-1.0144	-1.0527	-1.1092
ENSMUSG00000003477.5	Inmt	-4.1198	-1.5342	-1.3057	-1.4684	-1.2122	-1.1804	1.0227	1.0533
ENSMUSG00000094186.1	Gm1553	-5.5054	-2.5528	-1.1618	-1.5506	-1.7977	-1.1577	-1.1465	-1.1247
ENSMUSG00000078575.2	Gm12887	-4.1635	-1.7787	-1.4299	-1.151	-1.2289	-1.0138	-1.2694	-1.16
ENSMUSG00000040010.10	Slc7a5	-5.7884	-1.7773	-1.1643	-1.1006	-1.289	1.0072	-1.4314	-1.1111
ENSMUSG00000096872.2	Scgb2a2	-4.2	-1.4149	-1.5041	-1.1566	-1.2711	-1.1219	-1.0308	-1.033
ENSMUSG00000025140.11	Pycr1	-6.1285	-1.718	-1.0638	-1.1356	-1.3277	1.0025	-1.0538	-1.0299
ENSMUSG00000096345.1	Esp16	-4.2142	-2.0108	-1.0238	-1.3671	-1.7484	-1.0597	1.0551	-1.0351
ENSMUSG00000092244.2	Esp34	-6.7875	-2.0005	1.3881	-1.9016	-2.1509	-1.2103	-1.2206	-1.1267
ENSMUSG00000018581.11	Dnah11	-4.2585	-1.7259	-1.3777	-1.0587	-1.1466	1.2613	1.05	1.3264
ENSMUSG00000020256.10	Aldh1l2	-8.29	-1.8921	-1.2982	-1.3025	-1.6052	-1.1954	-1.203	1.0381
ENSMUSG00000078753.3	Scgb1b24	-4.3637	-2.5113	1.2061	-1.0114	-1.866	-1.0053	-1.5122	-1.3647
ENSMUSG00000092322.4	Esp36	-10.2784	-2.125	-1.0198	-1.968	-2.1513	-1.2661	-1.0146	1.2425
ENSMUSG00000026828.7	Galnt5	-2.0047	1.1746	1.0668	-1.1088	1.0556	1.0495	-1.0333	-1.0114
ENSMUSG00000070522.4	Gm6505	-2.0483	-1.4373	-1.0292	1.1281	1.0241	1.005	-1.1218	1.0522
ENSMUSG00000042793.9	Lgr6	-2.106	-1.4184	-1.2174	-1.1292	1.1821	1.0256	1.0911	1.2349
ENSMUSG00000035032.7	Nek11	-2.1588	1.0086	1.0565	-1.0187	1.0861	-1.0808	-1.0516	1.012
ENSMUSG00000029446.10	Psph	-2.2772	-1.3583	-1.2049	1.1004	-1.1909	1.352	-1.0603	-1.0483
ENSMUSG00000054752.12	Fsd1l	-2.3493	1.15	-1.0401	1.0332	1.289	1.0649	-1.0184	-1.0684
ENSMUSG00000032532.6	Cck	-2.5987	-1.4977	-1.0706	-1.0418	1.0831	1.1619	1.1466	-1.0668
ENSMUSG00000056596.8	Trnp1	-2.0081	-1.1808	-1.0416	1.0671	1.3569	1.0776	1.0601	1.0398
ENSMUSG00000074925.3	Ptar1	-2.0607	1.0199	1.0254	1.0087	1.2002	-1.1577	1.1574	-1.0946
ENSMUSG00000009588.9	St6galnac1	-2.113	-1.1713	1.0659	-1.3882	-1.0393	-1.0786	1.2306	1.337
ENSMUSG00000089661.5	Mia	-2.1597	1.0695	-1.0167	-1.3678	1.0342	1.2098	1.1147	1.0398
ENSMUSG00000045004.3	Spata21	-2.2809	-1.2017	1.0128	-1.1539	-1.2004	1.0811	1.0073	1.0232
ENSMUSG00000032575.12	Manf	-2.3667	-1.2593	1.1468	1.0146	-1.0913	-1.1816	-1.3347	-1.2691
ENSMUSG00000031613.8	Hpgd	-2.6027	1.1688	-1.0671	1.0189	1.0321	1.1257	1.061	1.0034
ENSMUSG00000095412.1	Gm5885	-2.0111	-1.1266	1.1653	-1.0609	-1.091	1.0991	1.0481	-1.0005
ENSMUSG00000034768.4	Asb16	-2.0618	-1.1	-1.0394	-1.2201	1.0524	-1.2489	1.0234	1.2103
ENSMUSG00000053141.12	Ptprt	-2.1156	-1.1545	-1.5077	-1.1131	1.1641	1.0123	1.13	1.1905
ENSMUSG00000022025.9	Lect1	-2.1618	-1.4947	-1.1747	1.1608	1.2203	1.1214	1.0563	1.0206
ENSMUSG00000102746.1	RP23-255H8.1	-2.2852	-1.066	1.1696	-1.0232	1.1649	1.0205	-1.211	1.1199
ENSMUSG00000020432.8	Tcn2	-2.3815	-1.4764	1.036	1.2795	1.1498	1.0019	-1.3156	-1.0616
ENSMUSG00000048368.8	Omd	-2.6268	-1.0811	-1.198	-1.0577	1.2741	-1.0617	-1.0349	1.0763
ENSMUSG00000061080.7	Lsamp	-2.0127	1.0105	1.0241	-1.0919	-1.075	-1.0324	1.0657	1.0046
ENSMUSG00000034239.10	Gm884	-2.0705	-1.0947	-1.0075	-1.1744	1.0016	1.0086	1.121	1.0829
ENSMUSG00000031220.10	Awat2	-2.1169	-1.3113	1.156	-1.0313	1.152	1.1013	1.0148	-1.0764
ENSMUSG00000070867.4	Trabd2b	-2.1638	-1.1458	1.1077	1.2954	1.105	-1.0693	1.0071	-1.0914
ENSMUSG00000072966.7	Gprasp2	-2.2936	-1.3162	-1.1375	1.0727	-1.05	-1.0295	1.1687	1.1836
ENSMUSG00000035860.8	Cdhr3	-2.4001	-1.1502	1.1383	-1.0941	-1.2294	-1.0314	1.3325	1.1254
ENSMUSG00000020926.12	Adam11	-2.6714	-1.2295	-1.0973	1.0976	1.1043	1.0372	1.0727	-1.0612
ENSMUSG00000039137.14	Whrn	-2.015	-1.1005	1.0405	-1.0648	1.0723	-1.0078	1.0365	1.0385
ENSMUSG00000055865.8	Fam19a3	-2.0764	-1.0843	1.0232	-1.0237	-1.0981	-1.0044	1.1168	-1.005
ENSMUSG00000035407.8	Kank4	-2.1179	-1.2831	1.0044	1.0115	-1.1453	-1.0103	1.2698	1.129
ENSMUSG00000097911.1	Gm26691	-2.1705	-1.114	1.3463	-1.0829	1.0607	-1.0354	1.1141	-1.0801
ENSMUSG00000050967.5	Creg2	-2.2972	-1.2361	1.1319	1.0084	-1.259	1.0079	1.1474	1.0354
ENSMUSG00000034532.8	Fbxo16	-2.4042	-1.1051	1.045	1.1137	1.2311	1.1373	-1.1886	1.1056
ENSMUSG00000055632.13	Hmcn2	-2.6731	1.0688	-1.1203	-1.0378	1.0324	-1.0723	1.4225	-1.0029
ENSMUSG00000095105.1	Edaradd	-2.0183	-1.1627	1.0289	-1.0578	1.017	-1.1297	1.2386	1.226
ENSMUSG00000021125.6	Arg2	-2.0767	-1.2706	-1.0396	1.1325	1.0685	1.2724	-1.1633	-1.1254
ENSMUSG00000078773.7	Rad54b	-2.1213	1.0222	-1.0885	1.2747	1.0892	-1.0644	-1.092	-1.0188
ENSMUSG00000010830.7	Kdelr3	-2.1714	-1.223	1.2099	1.1228	1.2182	1.0581	1.0357	-1.0335
ENSMUSG00000025207.11	Sema4g	-2.2979	-1.1303	1.0214	-1.1101	-1.0722	-1.1366	1.4446	1.3209
ENSMUSG00000052698.10	Tln2	-2.4054	-1.2213	1.088	-1.1849	-1.1521	1.0723	1.1513	1.0688
ENSMUSG00000061100.3	Retnla	-2.716	-1.2915	-1.2867	1.3958	-1.1697	-1.0008	-1.1322	-1.0498
ENSMUSG00000000948.12	Snrpn	-2.0202	-1.2446	1.1541	-1.0304	-1.0626	-1.0578	1.116	1.0391
ENSMUSG00000032383.6	Ppib	-2.078	-1.2281	1.1801	1.0203	-1.0119	1.1116	-1.0865	-1.1084
ENSMUSG00000071604.4	Fam189a2	-2.1313	1.2198	1.1738	1.0112	1.1423	1.2032	1.0093	-1.0608
ENSMUSG00000058173.7	Smco4	-2.1832	-1.3465	1.0153	1.0087	-1.0101	1.0523	-1.1061	-1.0424
ENSMUSG00000002588.8	Pon1	-2.3006	-1.1255	-1.5018	1.1489	1.1393	1.0597	-1.0376	-1.0463
ENSMUSG00000079657.6	Rab26	-2.4248	-1.2844	1.1008	-1.0053	-1.0938	1.2163	1.4236	1.2209
ENSMUSG00000044139.11	Prss53	-2.7669	1.0358	1.1185	-1.0483	1.2577	-1.0294	-1.0131	-1.0221
ENSMUSG00000025469.10	Msx3	-2.0218	-1.3668	1.1426	1.1118	1.0278	-1.0376	-1.0659	1.0563
ENSMUSG00000092178.1	Gm3912	-2.0803	-1.2199	1.3795	-1.1596	-1.0602	1.016	1.008	-1.0414
ENSMUSG00000024575.11	Pde6a	-2.1315	1.0485	-1.1149	-1.101	-1.0727	-1.0363	-1.0114	1.1386
ENSMUSG00000068130.7	Zfp442	-2.1892	-1.0787	1.0672	-1.3015	-1.1188	-1.0992	-1.0767	1.047
ENSMUSG00000008999.7	Bmp7	-2.304	-1.2475	1.0603	1.2812	1.0971	-1.1815	-1.0864	1.0121
ENSMUSG00000099413.1	Gm17767	-2.4447	1.0149	1.2538	-1.0392	1.0499	-1.0098	1.0225	1.0786
ENSMUSG00000015354.8	Pcolce2	-2.8148	-1.2676	-1.2975	1.1329	-1.0326	-1.0763	-1.1372	-1.1807
ENSMUSG00000020471.7	Pold2	-2.022	-1.2603	1.1063	1.1282	1.0745	-1.0713	-1.098	-1.0806
ENSMUSG00000006313.4	Upk1a	-2.0805	-1.1567	1.127	-1.0341	-1.104	1.0762	1.0391	-1.0288
ENSMUSG00000062785.9	Kcnc3	-2.1353	-1.1785	1.1429	-1.017	-1.0387	-1.0876	1.2539	1.1406
ENSMUSG00000060275.7	Nrg2	-2.2082	-1.3591	-1.1188	1.0062	1.1089	-1.0791	-1.0945	1.175
ENSMUSG00000028024.10	Enpep	-2.3087	-1.4107	1.1138	1.0027	1.3144	1.1695	1.152	1.132
ENSMUSG00000097294.1	Gm26888	-2.4475	1.0302	-1.0827	1.0604	1.298	-1.0332	1.2095	-1.0327
ENSMUSG00000050671.8	Ism2	-2.8192	-1.082	-1.0112	-1.0832	1.1031	-1.016	-1.0395	1.1351
ENSMUSG00000036863.7	Syde2	-2.0225	-1.3001	1.0648	-1.129	-1.0266	1.0023	-1.0572	-1.0632
ENSMUSG00000040434.12	Gyltl1b	-2.081	-1.2451	1.0874	1.1139	1.1159	-1.0846	1.1038	1.0648
ENSMUSG00000029769.12	Ccdc136	-2.1459	1.1505	-1.0344	-1.031	1.0242	1.0102	-1.0287	1.0916
ENSMUSG00000000794.8	Kcnn3	-2.2302	-1.1987	-1.0347	1.0421	-1.0755	1.0824	1.0182	-1.0631
ENSMUSG00000026189.9	Pecr	-2.3094	-1.3551	1.1964	-1.066	-1.128	1.0506	-1.0626	-1.1007
ENSMUSG00000070802.5	Pnmal2	-2.4606	-1.2403	1.1126	1.0179	1.2101	1.0707	1.0522	1.0403
ENSMUSG00000032854.8	Ugt8a	-2.9416	-1.0844	-1.0882	-1.0805	-1.0487	1.0838	1.1276	-1.0579
ENSMUSG00000030036.7	Mogs	-2.0279	-1.383	1.0382	-1.0041	-1.0188	-1.0957	-1.165	-1.1161
ENSMUSG00000040537.13	Adam22	-2.081	1.0391	1.0255	-1.0626	1.2325	1.0292	-1.0073	-1.056
ENSMUSG00000052974.7	Cyp2f2	-2.1489	-1.2728	-1.3111	-1.0244	-1.0327	1.2284	1.2093	1.258
ENSMUSG00000089940.1	Gm4117	-2.232	-1.2275	1.0723	1.0414	1.0653	-1.0336	-1.0287	-1.0316
ENSMUSG00000054434.10	Tmem120b	-2.3252	-1.3411	-1.0155	1.132	-1.0173	-1.0706	1.0283	1.0281
ENSMUSG00000041261.9	Car8	-2.5295	-1.0157	1.0552	-1.0094	-1.0569	1.2013	-1.1479	1.0028
ENSMUSG00000028637.11	Ccdc30	-2.0313	-1.1215	-1.0325	1.2994	-1.1769	1.031	1.058	-1.0752
ENSMUSG00000059049.10	Frem1	-2.0811	-1.3638	-1.0256	1.0477	1.2456	1.178	1.1236	1.0283
ENSMUSG00000024084.7	Qpct	-2.1492	-1.2117	1.0197	1.1783	1.1991	-1.0278	1.0237	-1.3398
ENSMUSG00000027230.9	Creb3l1	-2.2332	-1.3612	1.1271	1.0482	1.0125	1.0489	-1.0093	1.1035
ENSMUSG00000075028.7	Prdm11	-2.3301	-1.2682	1.1002	1.099	1.3188	-1.1252	-1.256	-1.0595
ENSMUSG00000021066.8	Atl1	-2.5351	-1.3091	1.1284	-1.1137	1.0051	-1.0448	1.0407	1.1164
ENSMUSG00000078700.6	D030028A08Rik	-2.0352	-1.1839	1.2847	1.0584	1.1785	-1.076	1.0255	-1.0125
ENSMUSG00000086957.1	Gm13869	-2.0875	-1.0331	-1.0786	1.1311	-1.0158	1.1418	-1.0784	-1.0245
ENSMUSG00000031886.9	Ces2e	-2.1508	-1.049	1.1057	-1.0125	1.0254	-1.0094	1.0742	1.0229
ENSMUSG00000038354.9	Ankrd35	-2.2488	-1.3448	1.0812	1.2696	-1.1517	1.0394	1.0213	-1.0094
ENSMUSG00000028172.5	Tacr3	-2.3352	-1.1544	-1.1122	-1.0289	-1.1719	1.0765	1.2088	1.0735
ENSMUSG00000043903.3	Gm22	-2.5366	-1.002	1.0299	1.2228	1.0984	-1.1101	1.0663	1.2141
ENSMUSG00000054204.6	Fam150b	-2.0428	-1.3693	-1.0867	-1.0941	1.0566	1.0317	1.1451	1.0094
ENSMUSG00000089828.1	Gm16300	-2.0894	-1.0517	1.2107	1.1968	-1.2678	1.1652	1.0734	-1.0617
ENSMUSG00000024039.10	Cbs	-2.1542	-1.1161	-1.102	-1.0558	-1.1076	1.0135	1.0784	-1.0103
ENSMUSG00000039648.10	Ccbl1	-2.2531	-1.2127	1.1531	-1.1034	-1.0546	-1.0516	-1.0678	1.1035
ENSMUSG00000022309.8	Angpt1	-2.3394	-1.0935	-1.5606	-1.1279	1.0371	1.0546	1.447	-1.0406
ENSMUSG00000058145.11	Adamts17	-2.5867	-1.1194	-1.2048	1.0765	1.2747	-1.0146	1.1456	1.1474
ENSMUSG00000039033.7	Tasp1	-2.0901	-1.257	1.1041	-1.0635	-1.1351	1.0212	-1.0224	1.0251
ENSMUSG00000010760.4	Phlda2	-2.1577	-1.1575	-1.0217	1.0527	1.2023	-1.0565	1.0523	1.1288
ENSMUSG00000100954.2	Gm10138	-2.26	-1.342	1.1327	1.0407	1.1753	1.1262	-1.1214	-1.0367
ENSMUSG00000034910.5	Pygo1	-2.3407	1.0921	-1.0587	1.0569	1.2058	1.0108	1.0525	1.0316
ENSMUSG00000025892.11	Gria4	-2.5959	1.0128	-1.2212	1.0981	1.0139	-1.0486	-1.0473	1.0547
ENSMUSG00000009633.3	G0s2	-2.3119	-1.9478	-1.1428	1.2618	1.3395	1.2043	-1.0312	1.1643
ENSMUSG00000026574.5	Dpt	-3.1724	-1.3339	-1.1293	1.5117	1.5333	1.1865	-1.0812	-1.2222
ENSMUSG00000036815.12	Dpp10	-4.2483	-1.2832	1.2148	1.1349	1.3527	1.0737	-1.1359	-1.1889
ENSMUSG00000030218.1	Mgp	-2.3854	-1.5245	-1.0465	1.2869	1.313	1.1941	1.0766	-1.2064
ENSMUSG00000021390.5	Ogn	-3.2119	-1.2264	-1.3021	1.3007	1.4533	1.1878	-1.1071	-1.1621
ENSMUSG00000055653.9	Gpc3	-4.2597	-1.6107	-1.1773	1.6473	1.4865	1.2153	-1.2333	-1.3608
ENSMUSG00000058571.6	Gpc6	-2.411	-1.478	-1.2229	1.2518	1.4342	1.0435	1.0133	-1.0132
ENSMUSG00000054196.6	Cthrc1	-3.2237	-1.6188	-1.159	1.0468	1.4178	1.0876	-1.0178	-1.0052
ENSMUSG00000091405.2	Hist2h4	-4.3857	-2.096	1.0698	1.0116	1.2584	-1.1391	1.0837	1.0832
ENSMUSG00000002847.6	Pla1a	-2.6463	-2.1097	-1.256	1.3504	1.5042	1.2124	-1.1615	1.0382
ENSMUSG00000062257.8	Opcml	-3.2308	-1.4573	-1.099	1.2862	1.3334	1.2022	-1.0887	-1.0265
ENSMUSG00000031906.8	Smpd3	-4.7469	-1.8873	1.0396	1.5317	1.155	-1.0257	-1.0977	-1.2092
ENSMUSG00000049538.10	Adamts16	-2.696	-1.5183	1.1031	1.1341	1.5024	1.0179	-1.01	1.0071
ENSMUSG00000019899.11	Lama2	-3.2958	-1.5503	-1.2273	1.1938	1.1672	-1.0147	1.0127	1.0298
ENSMUSG00000041202.8	Pla2g2d	-4.7591	-2.1417	1.0289	1.2209	1.1739	-1.0435	1.018	1.1006
ENSMUSG00000052551.11	Adarb2	-2.7201	-1.2915	-1.3733	1.296	1.2128	1.1564	-1.0744	1.198
ENSMUSG00000091956.2	C2cd4b	-3.3839	-2.2969	-1.2564	1.1693	1.1819	1.1712	1.0401	1.1552
ENSMUSG00000047228.8	BC048546	-4.8709	-1.7099	-2.225	-1.021	1.2339	1.1239	1.1995	1.3678
ENSMUSG00000032243.8	Itga11	-2.7693	-1.7552	-1.2823	1.7994	1.7324	-1.0656	1.0353	-1.2534
ENSMUSG00000093507.1	Gm20627	-3.3936	-2.1739	1.1211	1.0557	1.1828	1.1363	-1.0009	-1.0526
ENSMUSG00000010797.4	Wnt2	-2.8027	-1.5831	-1.1268	1.149	1.4096	1.0737	1.0304	-1.1136
ENSMUSG00000103070.1	RP24-550H17.1	-3.4349	-1.3462	1.1506	1.0241	1.2295	-1.1889	-1.1948	-1.193
ENSMUSG00000019932.7	Kera	-2.8226	-1.5719	1.0319	1.3667	1.3692	1.1779	1.104	-1.0887
ENSMUSG00000070348.4	Ccnd1	-3.4448	-1.3746	-1.0671	1.0696	1.1373	-1.023	-1.1361	-1.0098
ENSMUSG00000043631.7	Ecm2	-2.8824	-1.3852	-1.2313	1.1526	1.212	1.0091	-1.0127	-1.1268
ENSMUSG00000027386.5	Fbln7	-3.5826	-1.5133	1.0292	1.2356	1.5666	1.1054	1.2546	1.2102
ENSMUSG00000036322.10	H2-Ea-ps	-2.955	-1.3978	-1.1381	1.5612	1.5689	1.2601	1.0176	-1.1302
ENSMUSG00000031283.11	Chrdl1	-3.6163	-1.2427	1.0948	1.5426	1.195	1.0666	-1.1404	-1.1656
ENSMUSG00000076614.3	Ighg1	-3.0979	-1.8357	-1.1212	-1.3679	1.3925	-1.0373	1.5644	-1.0471
ENSMUSG00000044927.6	H1fx	-3.6296	-1.4798	-1.0588	1.3243	1.2101	1.1479	-1.0359	1.1023
ENSMUSG00000065952.9	C330021F23Rik	-3.1103	-1.3669	-1.2255	1.1766	-1.0885	1.2388	1.1836	1.2249
ENSMUSG00000045573.9	Penk	-3.6599	-1.1878	-1.3044	-1.0246	1.1395	1.0569	-1.1629	1.067
ENSMUSG00000026255.11	Efhd1	-3.1144	-1.4307	-1.1797	1.1528	1.301	1.1036	-1.0693	-1.0108
ENSMUSG00000044749.9	Abca6	-3.7267	-1.1716	-1.0227	1.2498	1.0757	1.0206	-1.0625	1.0299
ENSMUSG00000032925.12	Itgbl1	-3.8203	-1.642	-1.2919	1.3831	1.9014	-1.0523	1.035	-1.0285
ENSMUSG00000026879.10	Gsn	-2.4825	-2.0817	-1.758	-1.1147	-1.2525	-1.0351	-1.0867	-1.0799
ENSMUSG00000024511.11	Rab27b	-3.7264	-1.7364	-1.4316	-1.3274	-1.3	1.0296	1.0114	1.0089
ENSMUSG00000021749.5	Oit1	-5.7366	-2.4891	-1.4426	-1.3021	-1.4531	1.0359	-1.1586	-1.0596
ENSMUSG00000067679.3	Obp1b	-2.5117	-1.989	-1.7708	-1.4576	-1.8498	1.0791	1.0402	-1.02
ENSMUSG00000040950.9	Mgl2	-3.7274	-2.8868	-1.5228	1.0661	-1.012	1.1605	1.0314	-1.2103
ENSMUSG00000010051.11	Hyal1	-2.8075	-2.452	-1.4449	-1.4508	-1.1584	-1.1037	1.1918	1.1552
ENSMUSG00000036925.6	Spt1	-3.754	-2.1776	-1.5927	-1.5788	-1.7322	-1.0204	-1.1099	-1.1606
ENSMUSG00000047246.6	Hist1h2be	-2.8888	-2.2997	-1.4247	-1.5318	-1.6813	-1.1062	1.1603	1.303
ENSMUSG00000005667.6	Mthfd2	-3.8971	-2.3477	-1.7187	-1.3378	-1.6631	1.329	-1.3177	-1.0023
ENSMUSG00000029752.8	Asns	-3.0277	-1.8517	-1.2463	-1.3904	-1.7485	1.0548	-1.2718	-1.0458
ENSMUSG00000035211.8	Xrra1	-4.0598	-2.1456	-1.7308	-1.1442	-1.1975	-1.1824	-1.014	-1.0056
ENSMUSG00000031700.7	Gpt2	-3.0374	-2.0631	-1.4203	-1.3564	-1.5388	1.1225	-1.1262	1.0962
ENSMUSG00000035910.11	Dcdc2a	-4.0661	-2.0409	-1.5658	-1.3	-1.5734	-1.25	-1.0281	1.1813
ENSMUSG00000080871.1	Gm12875	-3.1335	-2.0262	-1.8032	-1.9068	-1.9464	-1.0263	-1.0176	-1.0539
ENSMUSG00000026668.6	Ucma	-4.0963	-3.0586	-1.2086	-1.5518	-2.0511	-1.0152	1.0577	1.173
ENSMUSG00000056749.7	Nfil3	-3.3	-2.8023	-1.9575	1.0457	-1.1273	1.0905	-1.3283	-1.3228
ENSMUSG00000051627.2	Hist1h1e	-4.1448	-2.4624	-1.2131	-1.4782	-1.4188	-1.0581	1.0577	1.379
ENSMUSG00000054136.5	Adm2	-3.3497	-1.9789	-2.0655	-1.1647	-1.8122	1.3561	-1.1562	1.2103
ENSMUSG00000020142.8	Slc1a4	-4.1819	-2.3757	-1.384	-1.0737	-1.1102	1.4744	-1.136	1.0647
ENSMUSG00000083949.1	Gm12897	-3.538	-1.7036	-1.3154	-1.4975	-1.3379	1.1056	1.2412	1.0203
ENSMUSG00000036521.4	Scgb2b2	-4.2248	-2.2149	-1.7588	-1.5329	-1.6383	-1.0692	-1.1728	-1.144
ENSMUSG00000020303.2	Stc2	-3.5754	-1.9217	-1.1604	-1.2421	-1.4679	1.4376	-1.1978	1.0814
ENSMUSG00000062556.3	Scgb1b2	-4.3125	-2.3599	-1.8072	-1.6499	-1.7726	-1.0809	-1.186	-1.1529
ENSMUSG00000023263.3	9530002B09Rik	-3.5947	-1.8756	-1.8531	-1.9356	-1.7493	-1.1016	-1.0659	-1.0617
ENSMUSG00000101088.2	1810018F18Rik	-4.501	-2.2435	-1.3359	-1.3954	-1.2891	-1.0087	1.2848	1.4305
ENSMUSG00000028972.7	Car6	-3.595	-2.3875	-1.149	-1.3893	-1.6565	1.0859	1.0359	1.1295
ENSMUSG00000027313.3	Chac1	-4.5104	-2.8917	-1.6502	-1.333	-1.6867	1.4466	-1.0745	1.3013
ENSMUSG00000026664.7	Phyh	-3.6789	-2.483	-1.4545	-1.837	-1.9177	-1.0891	-1.0282	-1.0113
ENSMUSG00000019278.4	Dpep1	-4.7068	-3.2979	-1.4391	-1.248	-1.0464	1.091	-1.2626	-1.0895
ENSMUSG00000026077.11	Npas2	-5.6109	-2.8689	-2.3956	1.0449	1.2883	1.2315	1.4747	1.4411
ENSMUSG00000042406.7	Atf4	-2.4122	-1.7884	-1.2837	-1.1554	-1.257	-1.0041	-1.3048	-1.2919
ENSMUSG00000087141.1	Plcxd2	-2.668	-1.8425	-1.0131	-1.2371	-1.2189	-1.2264	-1.0221	-1.0707
ENSMUSG00000070284.6	Gmppb	-2.7882	-1.6411	-1.0582	-1.0767	-1.0903	-1.1058	-1.1956	-1.16
ENSMUSG00000030826.13	Bcat2	-2.9742	-1.4813	1.1866	-1.1144	-1.1764	-1.1876	-1.0553	-1.0162
ENSMUSG00000019852.6	D10Bwg1379e	-3.3325	-1.456	-1.015	-1.2003	-1.2624	-1.2422	-1.0663	1.0306
ENSMUSG00000027429.12	Sec23b	-2.4411	-1.8806	-1.1608	-1.1129	-1.1833	-1.1269	-1.3354	-1.3094
ENSMUSG00000029992.10	Gfpt1	-2.6688	-1.7521	-1.0312	-1.137	-1.1049	-1.22	-1.3889	-1.3204
ENSMUSG00000043019.8	Edem3	-2.8145	-1.8509	-1.2279	-1.0601	-1.1456	-1.0589	-1.0911	-1.0658
ENSMUSG00000091055.2	Siglec15	-2.9866	-1.4482	-1.2134	-1.0216	-1.0888	1.0041	1.2436	1.2281
ENSMUSG00000053675.8	Tgm5	-3.4222	-1.4622	-1.0769	-1.1184	-1.1043	1.0448	1.178	1.3417
ENSMUSG00000037458.10	Azin1	-2.4691	-1.7032	-1.342	-1.0124	-1.176	-1.1601	-1.6902	-1.633
ENSMUSG00000031285.10	Dcx	-2.6701	-1.4161	1.0277	-1.0134	-1.1098	1.1438	1.1378	1.0472
ENSMUSG00000041313.10	Slc7a1	-2.8151	-1.7059	-1.1945	-1.0786	-1.1605	1.0132	-1.2048	-1.0696
ENSMUSG00000047797.10	Gjb1	-3.0421	-1.8473	-1.1316	-1.2136	-1.2984	1.0058	-1.1735	-1.0364
ENSMUSG00000028179.11	Cth	-3.4236	-2.1141	1.0981	-1.2442	-1.2273	-1.017	-1.0937	-1.0217
ENSMUSG00000039234.7	Sec24d	-2.5291	-1.6862	-1.2118	-1.1767	-1.1731	-1.2026	-1.2528	-1.1885
ENSMUSG00000062995.8	Ica1	-2.6806	-1.6477	-1.0857	-1.176	-1.3331	-1.1819	-1.1314	-1.1521
ENSMUSG00000022878.5	Adipoq	-2.8234	-1.5956	-1.0871	-1.1892	-1.2034	1.0998	-1.249	-1.4018
ENSMUSG00000021265.3	Slc25a29	-3.0923	-1.804	-1.0656	-1.0132	-1.0976	-1.1229	1.0095	-1.1369
ENSMUSG00000026589.10	Sec16b	-3.4243	-1.3342	-1.1634	-1.0745	-1.1794	-1.0664	1.0239	-1.0081
ENSMUSG00000024640.5	Psat1	-2.542	-1.3897	-1.1362	-1.0858	-1.4376	1.4477	-1.2941	1.1285
ENSMUSG00000027808.7	Serp1	-2.6846	-1.7563	-1.0773	-1.327	-1.3545	-1.1142	-1.1676	-1.151
ENSMUSG00000005980.11	Dnase1	-2.8362	-1.872	1.1559	-1.031	-1.2726	1.0527	1.0496	1.03
ENSMUSG00000084790.1	Gm15879	-3.096	-1.6179	-1.32	-1.2266	-1.2909	-1.0151	1.1486	1.1112
ENSMUSG00000034656.12	Cacna1a	-3.4244	-1.4321	-1.2807	-1.0882	-1.045	-1.0047	1.329	1.3052
ENSMUSG00000054598.9	9130230L23Rik	-2.561	-1.6915	-1.0721	-1.2617	-1.2766	-1.0826	1.0081	1.0032
ENSMUSG00000041633.10	Kctd12b	-2.7109	-1.3645	-1.2593	-1.0322	-1.0593	-1.0033	-1.1591	-1.0177
ENSMUSG00000032718.3	Mansc1	-2.8386	-1.8852	-1.2994	-1.2459	-1.21	-1.1069	-1.072	-1.0458
ENSMUSG00000024924.10	Vldlr	-3.1028	-1.575	-1.1187	-1.0683	-1.1413	1.1045	1.2806	1.1991
ENSMUSG00000039485.7	Tspyl4	-3.4355	-1.5385	-1.3543	-1.2082	-1.2753	-1.0039	-1.008	1.0689
ENSMUSG00000033174.13	Mgll	-2.5697	-1.5588	-1.0805	-1.0907	-1.2385	1.0467	1.1032	1.1043
ENSMUSG00000085636.1	Gm11769	-2.7131	-1.6261	1.1018	-1.1923	-1.3104	-1.0959	1.1775	1.0886
ENSMUSG00000099041.1	Gm28035	-2.8536	-2.1774	1.1084	-1.1774	1.109	-1.1104	1.2423	1.0338
ENSMUSG00000020884.11	Asgr1	-3.1032	-1.6273	-1.7995	-1.1411	-1.1599	1.0045	-1.1185	1.0068
ENSMUSG00000061259.7	Tmprss11d	-3.6214	-1.285	-1.054	1.007	-1.221	-1.0398	-1.1291	1.108
ENSMUSG00000002014.8	Ssr4	-2.5847	-1.6475	-1.0164	-1.1573	-1.2833	-1.0605	-1.213	-1.1642
ENSMUSG00000031840.8	Rab3a	-2.7182	-1.3161	-1.123	-1.1377	-1.374	-1.1559	-1.3138	-1.3488
ENSMUSG00000057880.8	Abat	-2.8628	-1.5512	-1.1261	-1.0782	1.0281	1.0384	1.1554	1.0737
ENSMUSG00000021214.9	Akr1c18	-3.1238	-1.6182	-1.3664	-1.2162	-1.282	1.0799	-1.1638	-1.0189
ENSMUSG00000047517.9	Dmbt1	-3.8919	-2.1229	-1.1768	-1.1286	-1.0137	1.1917	1.5422	1.4323
ENSMUSG00000041891.11	Lman1	-2.6058	-1.7053	-1.1352	-1.2727	-1.2611	-1.189	-1.2167	-1.181
ENSMUSG00000006442.10	Srm	-2.7313	-1.8495	-1.0453	-1.0721	-1.1331	1.0175	-1.3737	-1.2151
ENSMUSG00000066621.8	Tecpr1	-2.8636	-1.6087	-1.0446	1.0846	-1.1706	-1.1793	-1.0463	1.0348
ENSMUSG00000030087.7	Klf15	-3.1891	-1.866	-1.3402	-1.2384	-1.5169	-1.4256	-1.2156	-1.233
ENSMUSG00000099338.1	2810030D12Rik	-2.6075	-1.3207	-1.114	-1.5638	-1.1236	1.2943	1.6442	1.4902
ENSMUSG00000028012.11	Rrh	-2.7384	-1.595	-1.0707	-1.1029	-1.1466	-1.0032	1.1906	1.1301
ENSMUSG00000025130.7	P4hb	-2.8866	-1.5412	-1.0434	-1.2754	-1.3026	-1.1961	-1.1305	-1.0649
ENSMUSG00000037254.14	Itih2	-3.2153	-1.4238	-1.0425	1.2928	-1.1988	1.0572	-1.0636	1.013
ENSMUSG00000104022.1	CAAA01187608.2	-2.6111	-1.5037	-1.5177	-1.1064	-1.0642	-1.0336	1.032	1.0787
ENSMUSG00000009580.11	Odam	-2.7411	-1.5704	-1.0981	1.0202	-1.2071	1.0626	1.0636	1.1338
ENSMUSG00000041650.11	Pcca	-2.8867	-1.6741	-1.0823	-1.3404	-1.3965	-1.0142	-1.1117	-1.086
ENSMUSG00000005360.10	Slc1a3	-3.2871	-1.9397	-1.1955	-1.2804	-1.2761	-1.1629	-1.1923	-1.0544
ENSMUSG00000033949.7	Trim36	-2.6226	-1.559	-1.055	-1.034	-1.3363	-1.0363	-1.2229	-1.1247
ENSMUSG00000048578.9	Mlec	-2.7431	-1.8394	-1.2065	-1.1977	-1.2497	-1.1764	-1.3713	-1.3
ENSMUSG00000052271.7	Bhlha15	-2.9072	-1.9362	-1.1959	-1.1849	-1.3235	-1.0898	-1.0883	-1.0516
ENSMUSG00000022026.6	Olfm4	-3.2876	-1.2734	-1.1899	-1.156	-1.1018	1.166	1.2482	1.1561
ENSMUSG00000064356.3	mt-Atp8	-2.632	-1.3674	-1.1438	-1.3012	-1.2199	-1.2847	1.0478	-1.0128
ENSMUSG00000033530.7	Ttc7b	-2.7457	-1.3757	1.135	-1.0662	-1.3676	1.001	-1.0037	1.0874
ENSMUSG00000030861.10	Acadsb	-2.9131	-1.5583	-1.2377	-1.3989	-1.3065	-1.0803	-1.029	1.0259
ENSMUSG00000057069.6	Ero1lb	-3.3033	-1.6891	-1.2438	-1.4176	-1.3515	-1.2299	-1.116	-1.0582
ENSMUSG00000025262.8	Fam120c	-2.6397	-1.739	-1.1513	-1.2941	-1.2201	-1.154	-1.0911	-1.1607
ENSMUSG00000075702.9	Selm	-2.7515	-1.3756	-1.5154	1.0228	1.0275	1.0731	1.0749	1.2083
ENSMUSG00000004035.8	Gstm7	-2.943	-1.1597	1.1274	-1.2413	-1.286	1.0564	1.145	1.0573
ENSMUSG00000024972.12	Lgals12	-3.3104	-1.3196	1.0285	-1.3481	-1.1813	-1.2484	-1.0927	-1.0605
ENSMUSG00000030659.10	Nucb2	-2.7639	-1.5355	1.0527	-1.0983	-1.1928	1.0432	-1.1226	-1.1133
ENSMUSG00000033763.10	Mtss1l	-2.9559	-1.8258	-1.2384	-1.2119	-1.1304	-1.018	1.5654	1.5104
ENSMUSG00000032988.3	Slc16a8	-3.3246	-1.3626	-1.0141	-1.1161	-1.2252	-1.0576	-1.0429	-1.0275

## Sheet: Type VIII
		Time Post Injury (days)
Ensembl ID	GeneName	1	2	3	4	5	7	14	14S
ENSMUSG00000040204.6	2810417H13Rik	1.1758	3.8948	-1.0087	1.1246	1.6583	-1.0893	-1.1628	-1.1596
ENSMUSG00000022519.9	Srl	-1.8784	3.4554	-1.2457	-1.4296	-1.1093	-1.1008	1.5501	-1.0882
ENSMUSG00000039891.6	Txlnb	-1.7339	3.2991	-1.2406	-1.3443	-1.2409	-1.0404	1.4238	-1.1121
ENSMUSG00000026208.9	Des	-1.1841	3.2694	-1.3029	-1.167	1.0714	-1.1051	1.5557	-1.096
ENSMUSG00000015854.7	Cd5l	1.2887	3.1864	1.0853	1.5037	-1.0577	-1.0475	-1.1721	-1.1528
ENSMUSG00000030844.7	Rgs10	1.2166	2.9636	1.2018	1.6714	1.4607	1.0945	-1.208	-1.2109
ENSMUSG00000027470.9	Mylk2	-1.9586	2.9123	-1.1466	-1.1569	-1.2039	-1.0538	1.3417	-1.0806
ENSMUSG00000036353.9	P2ry12	1.3843	2.7436	1.2342	1.3399	1.2712	-1.0056	-1.2007	-1.1173
ENSMUSG00000030592.12	Ryr1	-1.8765	2.7163	-1.1759	-1.2159	-1.134	-1.0521	1.3799	-1.0928
ENSMUSG00000029919.4	Hpgds	-1.1109	2.6769	1.2392	1.4021	1.3904	-1.005	-1.0174	-1.0124
ENSMUSG00000032725.9	Folr2	1.2012	2.6552	1.0363	1.9426	1.404	1.2372	-1.2316	-1.3221
ENSMUSG00000052336.6	Cx3cr1	1.0297	2.6297	1.1549	1.2826	1.4698	1.1464	1.0996	-1.03
ENSMUSG00000032648.10	Pygm	-2.1313	2.5914	-1.2326	-1.4331	-1.1857	-1.0409	1.5606	-1.0945
ENSMUSG00000069607.4	Cd300lh	1.0969	2.5803	1.2856	1.7506	1.6741	1.0738	-1.2846	-1.1522
ENSMUSG00000021798.9	Ldb3	-1.9694	2.5422	-1.423	-1.1845	-1.2642	-1.0806	1.8072	-1.0379
ENSMUSG00000026407.13	Cacna1s	-1.7857	2.5418	-1.2106	-1.1901	1.1027	-1.0639	1.3605	-1.099
ENSMUSG00000030365.7	Clec2i	1.0981	2.5255	-1.0945	1.065	1.2993	1.1806	-1.2037	-1.1549
ENSMUSG00000030399.1	Ckm	-2.0628	2.5179	-1.1662	-1.2103	-1.1064	-1.0582	1.3003	-1.0774
ENSMUSG00000049744.11	Arhgap15	1.123	2.4797	1.0859	1.3538	1.2308	1.0916	-1.1	-1.2113
ENSMUSG00000001270.8	Ckb	1.379	2.4295	1.1502	1.4114	1.3928	1.097	1.0205	-1.2315
ENSMUSG00000021815.3	Mss51	-1.101	2.3718	-1.2041	-1.081	-1.0183	1.0553	1.3094	-1.1361
ENSMUSG00000102418.1	Sh2d1b1	1.0476	2.3639	-1.1353	1.2618	1.1445	1.0424	-1.0929	-1.0016
ENSMUSG00000099398.1	Ms4a14	1.3466	2.3404	-1.0673	1.2752	1.2793	1.0414	-1.3001	-1.0773
ENSMUSG00000048416.11	Mlf1	-1.6374	2.2858	-1.1152	-1.0309	-1.2015	-1.0544	1.1953	-1.098
ENSMUSG00000047419.5	Cmya5	-1.7539	2.2852	-1.4057	-1.6082	-1.3803	-1.2906	1.8054	1.0446
ENSMUSG00000025701.8	Alox5	1.317	2.2841	1.0753	1.6201	1.3006	-1.1127	-1.0594	-1.204
ENSMUSG00000026458.9	Ppfia4	-1.0902	2.2789	1.103	1.3288	1.3329	1.0666	-1.1052	-1.0178
ENSMUSG00000020475.3	Pgam2	-1.7291	2.2757	-1.217	-1.2464	-1.1779	1.0077	1.3429	-1.0804
ENSMUSG00000039377.7	Hlx	1.4249	2.2703	-1.3113	1.2032	1.4941	1.0635	1.0219	-1.0813
ENSMUSG00000006611.10	Hfe	1.2351	2.2642	1.2124	1.357	1.2749	-1.0253	-1.0203	-1.2747
ENSMUSG00000072720.5	Myo18b	-1.5815	2.2586	-1.106	-1.1298	-1.0715	-1.0282	1.1545	-1.0619
ENSMUSG00000006221.7	Hspb7	-1.6455	2.246	-1.1411	-1.2021	1.2633	-1.0499	1.2887	-1.093
ENSMUSG00000022885.11	St6gal1	-1.0078	2.2094	1.0023	1.6052	1.7204	1.0413	-1.1205	-1.0377
ENSMUSG00000038670.9	Mybpc2	-1.4599	2.2063	-1.1103	-1.1749	-1.0744	-1.0411	1.2026	-1.0667
ENSMUSG00000043004.9	Gng2	1.4061	2.1941	1.0329	1.6275	1.4251	1.1918	-1.1168	-1.2401
ENSMUSG00000030785.7	Cox6a2	-1.8776	2.1893	-1.0623	-1.0337	-1.1795	-1.0417	1.1486	-1.0914
ENSMUSG00000044951.9	Mylk4	-1.7477	2.1863	1.1385	-1.1577	-1.2365	-1.04	1.0789	-1.0743
ENSMUSG00000050592.8	Fam78a	1.3923	2.1839	1.0204	1.0396	1.3809	1.0072	1.0103	-1.1363
ENSMUSG00000040723.10	Rcsd1	1.2926	2.1823	1.0519	1.5308	1.5818	1.0538	-1.0634	-1.3072
ENSMUSG00000051457.6	Spn	1.1891	2.1788	1.1092	1.4351	1.3917	-1.1712	-1.3097	1.02
ENSMUSG00000054717.6	Hmgb2	1.2745	2.1616	1.0745	1.4672	1.405	1.2421	-1.0187	-1.0869
ENSMUSG00000042485.6	Mustn1	-1.0361	2.1526	-1.2522	1.3457	1.2905	1.0356	-1.1159	-1.1892
ENSMUSG00000055148.7	Klf2	1.4685	2.1349	1.0188	1.2238	1.3413	1.3625	-1.5443	-1.2479
ENSMUSG00000010663.4	Fads1	1.4395	2.1338	1.177	1.2089	1.371	1.2029	-1.0463	-1.1278
ENSMUSG00000061462.11	Obscn	-1.7884	2.1311	-1.1326	-1.1863	-1.1793	-1.0381	1.2982	-1.0722
ENSMUSG00000055027.13	Smyd1	-2.1122	2.131	-1.1333	-1.2447	-1.0395	-1.0521	1.3963	-1.0925
ENSMUSG00000031133.8	Arhgef6	1.1967	2.1247	1.1219	1.4071	1.2801	-1.0928	1.0915	-1.0903
ENSMUSG00000072082.6	Ccnf	1.0479	2.1187	-1.056	1.431	1.6558	-1.1592	-1.0069	-1.0583
ENSMUSG00000060703.8	Cd302	1.2411	2.1175	-1.0597	1.69	1.6525	1.0045	-1.1245	-1.061
ENSMUSG00000005583.12	Mef2c	-1.2246	2.1144	1.0002	1.1941	1.6132	1.0471	1.2439	-1.0067
ENSMUSG00000022901.9	Cd86	1.1673	2.114	1.1117	1.5278	1.6077	-1.1787	-1.0561	-1.0109
ENSMUSG00000033705.12	Stard9	1.1061	2.0969	1.1267	1.2939	1.6897	-1.1371	1.0348	-1.1624
ENSMUSG00000049881.9	2810025M15Rik	1.4907	2.0875	-1.0333	1.2296	1.3905	-1.0167	-1.0517	-1.1031
ENSMUSG00000049134.11	Nrap	-1.8485	2.0866	-1.1781	-1.2592	-1.1616	-1.0647	1.5891	-1.0994
ENSMUSG00000002500.11	Rpl3l	-1.2491	2.0839	-1.0888	-1.1087	-1.1317	-1.0237	1.0849	-1.052
ENSMUSG00000021200.10	Asb2	-1.2654	2.075	-1.1416	-1.1766	-1.1513	1.0509	1.1317	-1.1503
ENSMUSG00000024013.10	Fgd2	1.1365	2.061	1.0852	1.6168	1.5034	1.0732	-1.1547	-1.1634
ENSMUSG00000030996.7	Art1	-1.6514	2.0401	-1.1495	-1.1836	-1.1972	-1.0397	1.3432	-1.049
ENSMUSG00000056130.5	Ticam2	1.3409	2.0397	-1.1343	1.4598	1.147	1.097	1.0135	-1.2333
ENSMUSG00000068227.4	Il2rb	1.224	2.0376	1.121	1.4738	1.275	1.1504	-1.2022	-1.2629
ENSMUSG00000054626.7	Xlr	1.2475	2.0328	1.0838	1.2499	1.0465	-1.0823	-1.0726	-1.1788
ENSMUSG00000044938.8	Klhl31	-1.401	2.0176	-1.097	-1.1183	-1.1078	-1.0261	1.1576	-1.0571
ENSMUSG00000040710.6	St8sia4	1.3701	2.0008	1.0107	1.0816	1.3581	-1.027	1.0119	-1.1124
ENSMUSG00000041476.8	Smpx	-2.0768	1.9835	-1.1402	-1.2259	-1.1667	-1.0588	1.3994	-1.0937
ENSMUSG00000075307.3	Klhl41	-2.0593	1.9304	-1.2222	-1.2609	-1.0337	-1.0626	1.515	-1.1136

## Sheet: Type IX
		Time Post Injury (days)
Ensembl ID	GeneName	1	2	3	4	5	7	14	14S
ENSMUSG00000096697.1	Esp23	-2.145	-1.5165	1.6047	-1.2665	-1.6543	-1.0607	-1.1849	-1.144
ENSMUSG00000095625.1	Esp24	-2.5253	-1.457	2.1495	-1.169	-1.4246	-1.0159	-1.0801	-1.1128
ENSMUSG00000094856.1	Gm21962	-2.8044	-1.231	1.7855	-1.3742	-1.1396	-1.0803	1.0006	-1.0626
ENSMUSG00000086812.1	Gm8978	-2.9743	-1.2455	3.1625	1.118	-1.3303	-1.1136	-1.2439	-1.1907
ENSMUSG00000045294.10	Insig1	-2.3409	1.0134	2.0203	-1.2695	-1.2456	-1.1744	1.3317	1.0191
ENSMUSG00000058523.2	Mup5	-2.2829	-1.7644	2.0401	-1.3474	-1.7661	2.138	-1.1136	-1.1938
ENSMUSG00000046438.5	Scgb2b24	-3.1844	-2.0145	1.3986	-1.147	-2.1373	1.0684	-1.5949	-1.5205
ENSMUSG00000009378.3	Slc16a12	-3.0898	-1.5584	2.3027	-1.4821	-1.3923	-1.0464	-1.2019	1.0225
ENSMUSG00000040740.7	Slc25a34	-2.8439	-1.8552	1.8569	-1.1727	-1.3552	1.2118	-1.0453	1.1
ENSMUSG00000093880.2	Tmem181c-ps	-1.8198	-1.6881	2.2081	-1.1255	-1.0391	-1.0797	-1.0947	-1.0467
ENSMUSG00000023467.12	Tulp2	-1.5855	-1.3877	2.1624	-1.5858	-1.4095	-1.2269	-1.1012	1.0056

## Sheet: Type X
		Time Post Injury (days)
Ensembl ID	GeneName	1	2	3	4	5	7	14	14S
ENSMUSG00000047295.12	Smgc	-4.5542	-2.6277	-1.7995	1	1	13.4782	1.2696	-1.1951
ENSMUSG00000060311.9	Mucl1	-5.0759	-2.7665	1	-2.4718	-3.239	24.5777	1.7472	-1.3404

[truncated: 3 more sheets: Type XI, Type XII, Type XIII]
