# Supplementary material for: RNA-Seq and CyTOF immuno-profiling of regenerating lacrimal glands identifies a novel subset of cells expressing muscle-related proteins
Source: PLoS One. 2017 Jun 29;12(6):e0179385. doi: 10.1371/journal.pone.0179385 (PMC5491009; doi:10.1371/journal.pone.0179385)
Supplement: S6 Table — Genes associated with the 13 identified molecular signatures were subjected to gene set enrichment analysis of biological process gene ontology terms. (XLSX) [file pone.0179385.s006.xlsx]

## Sheet: Sheet1
Type I	Term Name	# Genes	p-value	Genes list
GO:0002376	immune system process	199	1.27e-52	TRIM25,CCL3,IL17RA,RELB,CNN2,CD244,CCL24,SH2B2,HMOX1,AMPD3,TNFSF14,RELT,RARRES2,APOBEC3,GZMB,FLI1,CD274,IL10,SLPI,ADORA2B,IRF1,CCL4,CCL9,RAB32,TNFAIP3,ACE,PECAM1,NOS2,CTC1,MAP3K14,FOS,ERAP1,CD180,CLU,TNFRSF10B,IRG1,PSME1,MYH9,GSDMD,CXADR,SAMSN1,RUNX1,IFNGR2,CXCL13,MX2,TMEM176A,MAP3K8,TAP2,LTB,TNF,ANXA1,LPXN,FAS,RELA,SECTM1A,PADI4,IFITM1,IL6,CASP8,STAT1,SLC11A1,CXCR2,SELE,LCN2,IFIH1,CARD9,NMI,ITGA…
GO:0006952	defense response	146	2.77e-46	TRIM25,CCL3,IL17RA,RELB,ELF3,STAT3,CD244,CCL24,HMOX1,RELT,RARRES2,APOBEC3,IL10,SLPI,ADORA2B,IRF1,CCL4,CCL9,TNFAIP3,NOS2,CD180,TNFRSF10B,IRG1,GSDMD,IFNGR2,CXCL13,MX2,MMP25,TNF,ANXA1,FAS,RELA,RPS6KA4,PADI4,IFITM1,IL6,CASP1,IL1R2,STAT1,SLC11A1,CXCR2,LCN2,IFIH1,CARD9,NMI,IL1B,PTX3,ADAR,VCAM1,ADAM15,ARHGEF2,GBP2,GBP9,SPP1,CXCL5,PPBP,CXCL3,CXCL1,ANXA3,OAS1B,CLEC5A,CLEC4E,KLRK1,OLR1,TNFRSF1A,SIGLECE,NUP…
GO:0002682	regulation of immune system process	107	5.4e-27	CCL3,CD244,CCL24,SH2B2,HMOX1,TNFSF14,RARRES2,CD274,IL10,ADORA2B,IRF1,CCL4,TNFAIP3,ACE,FOS,CD180,IRG1,SAMSN1,RUNX1,CXCL13,TMEM176A,TAP2,TNF,ANXA1,LPXN,FAS,RELA,IL6,CASP8,SLC11A1,CXCR2,IFIH1,CARD9,NMI,ITGA4,IL1B,ADAR,VCAM1,RORC,CSF3R,TEC,CXCL5,PPBP,CXCL3,CXCL1,TMEM176B,CLEC4E,KLRK1,ITGAL,HPX,BTK,IL2RG,CASP3,TLR3,UBASH3B,MYD88,MAPKAPK3,NLRP3,PRAM1,GAS2L1,GPSM3,CXCL10,CCL5,CCL12,CCL7,CCL2,TAP1,KLF10,…
GO:0001816	cytokine production	76	3.17e-25	CCL3,IRF9,IL17RA,RELB,CD244,MAPK13,HSPB1,HMOX1,CD274,IL10,ADORA2B,IRF1,TNFAIP3,NOS2,CLU,LITAF,GSDMD,RUNX1,LTB,TNF,CIDEA,ANXA1,RELA,IL6,CASP1,IL1R2,SLC11A1,IFIH1,CARD9,NMI,IL1B,ARHGEF2,RORC,CXCL5,CLEC5A,CLEC4E,KLRK1,BTK,TLR3,CX3CL1,PTGS2,MYD88,NLRP3,MAST4,GPSM3,CCL5,CCL2,PML,INHBB,RARA,SOCS1,EGR1,TLR4,IL18,PTGER4,DDX58,TLR8,TSPO,TREM3,PGLYRP4,TREM1,ZC3H12A,ZFP36,TLR9,CCDC88B,TLR6,NOD2,CEBPB,FLOT1,…
GO:0060326	cell chemotaxis	46	7.26e-21	CCL3,IL17RA,CCL24,HSPB1,TNFSF14,RARRES2,CCL4,CCL9,CXADR,CXCL13,ANXA1,CXCR2,IL1B,VCAM1,CSF3R,SPP1,CXCL5,PPBP,CXCL3,CXCL1,KLRK1,CX3CL1,GPSM3,CXCL10,CCL5,CCL12,CCL7,CCL2,CYP7B1,SAA3,TREM3,TREM1,FPR1,AMICA1,CH25H,FPR2,CKLF,NOD2,S100A8,S100A9,SAA2,CXCL2,CXCL11,CNR2,RHOG,SAA1
GO:0019221	cytokine-mediated signaling pathway	55	1.55e-19	CCL3,IL17RA,STAT3,CCL24,SH2B2,CD44,TNFSF14,RELT,IRF1,CCL4,CCL9,TNFRSF10B,IFNGR2,CXCL13,LTB,TNF,FAS,RELA,RPS6KA4,IL6,IL1R2,STAT1,CXCR2,NMI,IL1RN,IL1B,ADAR,CSF3R,CXCL5,PPBP,CXCL3,CXCL1,TNFRSF1A,IL21R,HPX,IL2RG,CX3CL1,MYD88,CXCL10,CCL5,CCL12,CCL7,CCL2,SOCS1,EGR1,IL18,STAT2,TNFRSF26,LRRC4,RTN4RL2,CXCL2,OSM,CXCL11,SPHK1,TRIM6
GO:0035556	intracellular signal transduction	142	3.52e-15	TRIM25,CCL3,RELB,STAT3,BID,CCL24,MAPK13,HSPB1,SH2B2,CD44,HMOX1,TNFSF14,HAP1,BCL2L1,RELT,GADD45B,IL10,CCL4,CCL9,RAB32,TNFAIP3,APAF1,ADAP2,PECAM1,NOS2,MAP3K14,CLU,TNFRSF10B,LITAF,GRINA,ITSN1,MAP3K8,TNF,FAS,RELA,RPS6KA4,IL6,CASP1,SGK3,CASP8,STAT1,SLC11A1,ATF3,IFIH1,CARD9,LTK,BCL2L11,IL1B,PTPN1,EFNA1,VCAM1,ADAM15,ARHGEF2,CYR61,SESN2,TEC,RASGEF1A,TNFRSF1A,NUPR1,PAK1,ITGAL,HPX,AKIP1,BTK,FLNA,CASP3,TLR3…
GO:0051246	regulation of protein metabolic process	142	3.37e-13	CCL3,HPN,STAT3,BID,CCL24,HSPB1,CSTB,CD44,TNFSF14,RNF114,HAP1,RELT,RARRES2,GADD45B,IL10,SLPI,WFDC2,IRF1,CCL4,CCL9,TNFAIP3,APAF1,ACE,PECAM1,NOS2,MAP3K14,CLU,TNFRSF10B,PSME1,MYH9,SAMSN1,STFA2,MMP25,MAP3K8,LTB,TNF,NEDD4L,FAS,RELA,RPS6KA4,CPEB1,IL6,CASP8,IL1R2,SLC11A1,ATF3,OLFM1,CARD9,NMI,BCL2L11,IL1B,PTPN1,ADAR,EFNA1,ARHGEF2,CYR61,LRP8,PLK3,SESN2,TEC,TNFRSF1A,MVP,NUPR1,PAK1,HPX,TRIM21,FLNA,NEK3,CASP3…
GO:0042107	cytokine metabolic process	25	4.37e-12	IRF9,HSPB1,IL10,IRF1,LTB,TNF,RELA,IL6,CARD9,NMI,IL1B,TLR3,MYD88,MAST4,INHBB,EGR1,TLR4,IL18,TLR8,TREM3,TREM1,ZFP36,TLR9,TLR6,CEBPB
GO:0043122	regulation of I-kappaB kinase/NF-kappaB signaling	32	8e-11	TRIM25,HSPB1,HMOX1,TNFSF14,TNFAIP3,MAP3K14,LITAF,TNF,RELA,CASP1,CASP8,STAT1,CARD9,IL1B,TNFRSF1A,FLNA,TLR3,PTGS2,MYD88,NLRP3,TGM2,TLR4,IL18,TNFSF10,IKBKE,ZC3H12A,TNIP3,TLR9,GJA1,TLR6,NOD2,SPHK1
GO:0043903	regulation of symbiosis, encompassing mutualism through parasitism	29	1.07e-10	TRIM25,CCL3,HPN,APOBEC3,HSPA8,IL10,SLPI,CCL4,MX2,TAP2,TNF,FAM111A,IFITM1,STAT1,BCL2L11,PTX3,ADAR,CXCL5,CXCL1,TRIM21,MYD88,CCL5,PML,TAP1,ZC3H12A,ZFP36,NOD2,PARP10,TRIM6
GO:0022610	biological adhesion	100	1.43e-10	TRIM25,RELB,CNN2,CD244,HSPB1,CD44,TNFSF14,CLIC1,PIEZO1,HSPA8,CD274,IL10,IRF1,TNFAIP3,RTN4,BZW2,PECAM1,ITGB4,ASAP1,MYH9,CXADR,CXCL13,TNF,ANXA1,LPXN,TMEM2,FAS,FIBP,IL6,SLC11A1,SELE,CYTIP,IL1RN,ITGA4,BCL2L11,IL1B,PTPN1,EFNA1,VCAM1,ADAM15,RORC,CYR61,GBP2,CSF3R,GBP9,SPP1,LFNG,ACTB,CHL1,CLEC4E,OLR1,SIGLECE,ITGAL,AKIP1,IL2RG,FLNA,PLEKHA2,CASP3,CX3CL1,PSMB10,UBASH3B,MCAM,PKM,NLRP3,FGG,EVPL,CCL5,CCL2,MICA…
GO:0048525	negative regulation of viral process	19	1.85e-09	TRIM25,CCL3,APOBEC3,SLPI,CCL4,MX2,TNF,FAM111A,IFITM1,STAT1,PTX3,ADAR,TRIM21,CCL5,PML,ZC3H12A,ZFP36,PARP10,TRIM6
GO:0032502	developmental process	244	2.72e-09	CCL3,SEMA6B,HPN,ANGPTL4,RGS20,RELB,ELF3,STAT3,BID,CNN2,CCL24,HSPB1,SH2B2,CD44,HMOX1,MMP8,TNFSF14,RNF114,APRT,HAP1,CLIC1,BCL2L1,RELT,ELK3,MGST1,RARRES2,APOBEC3,GADD45B,FLI1,CTSZ,IL10,TRPV2,IRF1,ALDH3A1,CCL9,SCN1B,SYNE4,RAB32,TNFAIP3,APAF1,ARG1,VNN3,RTN4,BZW2,ACE,ADAP2,PECAM1,ITGB4,CTC1,FOS,EVL,CTSL,PDLIM7,ERAP1,CLU,TNFRSF10B,IRG1,TGM1,ASAP1,MYH9,LITAF,CXADR,RUNX1,CXCL13,TMEM176A,MMP25,LTB,TNF,NEDD…
GO:0006468	protein phosphorylation	99	1.99e-07	CCL3,STAT3,CCL24,MAPK13,HSPB1,CD44,RELT,RARRES2,GADD45B,CCL4,CCL9,PDK4,TNFAIP3,ACE,PECAM1,MAP3K14,MAP3K1,CLU,SAMSN1,PIM1,MAP3K8,TNF,FAS,RPS6KA4,IL6,SGK3,SLC11A1,ATF3,CARD9,LTK,IL1B,PTPN1,ADAR,EFNA1,ALPK1,ARHGEF2,RORC,CYR61,LRP8,PLK3,SESN2,TEC,TNFRSF1A,MVP,PAK1,HPX,BTK,NEK3,CASP3,TLR3,CX3CL1,UBASH3B,MYD88,MAPKAPK3,FGG,BMP2K,MAST4,CCL5,MID1,CCL12,CCL7,CCL2,GADD45A,PML,INHBB,RARA,SOCS1,CSF3,RRAS,GDF…
GO:0042345	regulation of NF-kappaB import into nucleus	12	1.98e-06	TNFSF14,LITAF,TNF,IL1B,TLR3,PTGS2,NLRP3,TLR4,IL18,ZC3H12A,TLR9,SPHK1
GO:0046209	nitric oxide metabolic process	13	8.22e-05	IL10,NOS2,CLU,TNF,IL6,IL1B,PTX3,KLRK1,PTGS2,TLR4,TSPO,ZC3H12A,TLR6
GO:0051770	positive regulation of nitric-oxide synthase biosynthetic process	7	0.00014	NAMPT,CPEB1,STAT1,CCL2,TLR4,TLR9,NOD2
GO:0002483	antigen processing and presentation of endogenous peptide antigen	7	0.000257	ERAP1,TAP2,TAP1,B2M,H2-K1,H2-T23,H2-D1
GO:0002824	positive regulation of adaptive immune response based on somatic recombination of immune receptors built from immunoglobulin superfamily domains	14	0.000655	IRF1,TAP2,TNF,ANXA1,IL6,SLC11A1,HPX,BTK,NLRP3,NOD2,B2M,H2-K1,H2-T23,H2-D1
Type II	Term Name	# Genes	p-value	Genes list
GO:0006955	immune response	98	2.76e-54	LGALS9,CFP,LCP2,HCK,BAX,CYBA,CSF1,FCGR1,LBP,DHX58,CXCL16,CCL6,DOCK2,TNIP1,MYO1G,RSAD2,SYK,RIPK3,NCKAP1L,MEFV,PARP9,CLEC4N,TMEM173,AIF1,IL33,PIK3AP1,NFKB2,ADAM8,IFITM3,IRF7,CCR1,INPP5D,PTPRC,IFI202B,MRC1,APBB1IP,ZBP1,SAMHD1,TLR2,GBP3,TNFRSF1B,FGR,PF4,OASL2,IRF5,HERC6,CLEC4D,CLEC4A2,TYROBP,CORO1A,IL4RA,TRIM30A,ELF4,WAS,PLSCR1,OAS3,OAS2,RAC2,CASP4,TLR13,VAV1,LIF,IFIT1,ISG15,ICAM1,THEMIS2,DDX60,CD84,…
GO:0002684	positive regulation of immune system process	58	7.08e-28	LGALS9,CFP,LCP2,BAX,CYBA,CSF1,FCGR1,LBP,DHX58,TNIP1,MYO1G,RSAD2,SYK,NCKAP1L,HCLS1,CDKN1A,CLEC4N,TMEM173,AIF1,IL33,PIK3AP1,ADAM8,IRF7,CCR1,INPP5D,PTPRC,SELP,ZBP1,TLR2,FGR,PF4,CORO1A,IL4RA,TRIM30A,WAS,PLSCR1,RAC2,TLR13,VAV1,LIF,ISG15,ICAM1,SERPINE1,THEMIS2,DDX60,CD84,THBS1,C3AR1,TLR1,CCR2,C5AR1,LGALS3,CD14,PTAFR,NFAM1,FCER1G,LGALS1,CFB
GO:0001775	cell activation	49	2.03e-17	ITGB2,LGALS9,TIMP1,SPI1,LCP2,BAX,LBP,PLEK,DOCK2,RSAD2,SYK,RIPK3,NCKAP1L,CDKN1A,AIF1,IL33,FERMT3,NFKB2,ADAM8,INPP5D,SELP,APBB1IP,TLR2,FGR,PF4,CLEC4D,TYROBP,CORO1A,IL4RA,ELF4,WAS,PLSCR1,RAC2,VAV1,ICAM1,CD84,PIK3CD,THBS1,TLR1,CCR2,LGALS3,BCL3,PTAFR,NFAM1,FCER1G,PIRB,LGALS1,LST1,SLFN1
GO:0002764	immune response-regulating signaling pathway	30	8.98e-17	LCP2,BAX,CYBA,FCGR1,LBP,DHX58,TNIP1,MYO1G,RSAD2,SYK,NCKAP1L,CLEC4N,PIK3AP1,ADAM8,IRF7,PTPRC,TLR2,CLEC4D,TRIM30A,WAS,PLSCR1,TLR13,THEMIS2,DDX60,C3AR1,TLR1,C5AR1,CD14,NFAM1,FCER1G
GO:0050900	leukocyte migration	30	3.15e-16	ITGB2,LGALS9,CSF1,LBP,MMP9,CXCL16,CCL6,MYO1G,SYK,RIPK3,NCKAP1L,RETNLG,AIF1,IL33,ADAM8,CCR1,SELP,PF4,CORO1A,MSN,RAC2,VAV1,ICAM1,SERPINE1,C3AR1,CCR2,C5AR1,LGALS3,PTAFR,FCER1G
GO:0001817	regulation of cytokine production	38	1.08e-15	LGALS9,CYBA,LBP,DHX58,SRGN,RSAD2,SYK,RIPK3,NCKAP1L,MEFV,CLEC4N,CYP1B1,TMEM173,IL33,ADAM8,IRF7,INPP5D,TLR2,FGR,PF4,IL4RA,TRIM30A,CASP4,ISG15,SERPINE1,DDX60,CD84,THBS1,C3AR1,TLR1,BST2,CCR2,C5AR1,CD14,BCL3,PTAFR,NFAM1,FCER1G
GO:0002685	regulation of leukocyte migration	20	8.43e-12	LGALS9,CSF1,LBP,RIPK3,NCKAP1L,AIF1,IL33,ADAM8,CCR1,SELP,PF4,MSN,RAC2,ICAM1,SERPINE1,C3AR1,CCR2,C5AR1,LGALS3,PTAFR
GO:0007159	leukocyte cell-cell adhesion	31	3.02e-11	ITGB2,ITGA5,LGALS9,BAX,DOCK2,TNIP1,RSAD2,SYK,RIPK3,NCKAP1L,AIF1,FERMT3,ADAM8,SELP,APBB1IP,CLEC4D,CORO1A,IL4RA,ELF4,WAS,MSN,RAC2,VAV1,ICAM1,CCR2,LGALS3,BCL3,PTAFR,FCER1G,LGALS1,SLFN1
GO:0006897	endocytosis	28	1.64e-07	HCK,CYBA,FCGR1,LBP,CXCL16,DOCK2,MYO1G,SYK,DAB2,NCKAP1L,AIF1,IFITM3,MRC1,FGR,CORO1A,WAS,ANXA2,PSTPIP1,LGALS3BP,VAV1,SERPINE1,HIP1,THBS1,CCR2,LGALS3,CD14,RAB31,FCER1G
GO:0012501	programmed cell death	51	2.86e-06	ITGA5,TIMP1,SPI1,HCK,BAX,MLKL,NCF1,MMP9,SRGN,LGMN,DAB2,RIPK3,NCKAP1L,HCLS1,CDKN1A,TNFRSF12A,XDH,CYP1B1,TMEM173,AIF1,IL33,ADAM8,SHISA5,INPP5D,IFI202B,TNFRSF1B,PLAC8,PF4,IRF5,CORO1A,PLSCR1,CASP4,EDA2R,ICAM1,SERPINE1,PRUNE2,HIP1,THBS1,LRP1,XAF1,PHLDA3,CFAP43,C5AR1,LGALS3,SOCS3,BCL3,FCER1G,LGALS1,ECSCR,IFIT3,CCR5
GO:0045071	negative regulation of viral genome replication	9	3.65e-06	RSAD2,IFITM3,PLSCR1,OAS3,ISG15,OASL1,BST2,IFITM2,RNASEL
GO:0044093	positive regulation of molecular function	46	3.01e-05	ITGB2,LGALS9,LCP2,BAX,CYBA,CSF1,NCF1,MMP9,CYTH4,CCL6,PLEK,DOCK2,PIK3R5,SYK,RIPK3,NCKAP1L,MEFV,CDKN1A,XDH,TMEM173,RAB3IL1,ADAM8,RGL1,TLR2,FGR,ARHGDIB,RASGRP4,ARHGAP4,ANXA2,PLSCR1,GNAI2,VAV1,EDA2R,HMHA1,ICAM1,CTSS,HIP1,THBS1,APOBEC1,TLR1,PLXNB1,PTAFR,NFAM1,ALOX5AP,PSRC1,NCF4
GO:0070661	leukocyte proliferation	18	3.28e-05	LGALS9,BAX,CSF1,DOCK2,SYK,RIPK3,NCKAP1L,CDKN1A,AIF1,IL33,INPP5D,CORO1A,ELF4,RAC2,CCR2,LGALS3,LST1,SLFN1
GO:0072593	reactive oxygen species metabolic process	16	3.86e-05	ITGB2,CYBA,NCF1,SYK,RIPK3,CDKN1A,XDH,CYP1B1,AIF1,NCF2,TLR2,TRIM30A,VAV1,ICAM1,THBS1,NRROS
GO:0038094	Fc-gamma receptor signaling pathway	5	0.000316	FCGR1,MYO1G,CLEC4D,WAS,FCER1G
GO:0048514	blood vessel morphogenesis	22	0.000413	ITGB2,ITGA5,SPI1,BAX,TNFAIP2,SYK,ADAMTS1,TNFRSF12A,XDH,CYP1B1,MMP19,ADAM8,PF4,ANXA2,TGFBI,SERPINE1,THBS1,C3AR1,CCR2,C5AR1,RNF213,ECSCR
Type III	Term Name	# Genes	p-value	Genes list
GO:0002376	immune system process	46	7.48e-12	TGFB1,CTSE,LY9,POU2F2,TNFRSF13B,TNFAIP8L2,CYBB,CD48,IKZF1,MB,HAVCR2,PIK3CG,LY86,EDNRB,FYB,IFNAR2,PLA2G7,PIP4K2A,IL2RA,PTPRO,ITGAX,CD37,SASH3,MPP1,F7,LYL1,CD300LD,CD300A,MARCH1,UNC93B1,AIM2,CAMK1D,RFTN1,IRF8,KLHL6,TLR7,S1PR1,PIK3R6,PRKCB,FES,ARRB2,RUNX3,MAFB,NAIP2,CLEC7A,BCL2A1D
GO:0050776	regulation of immune response	19	4.79e-06	TGFB1,CD48,HAVCR2,FYB,IL2RA,CD37,SASH3,CD300A,UNC93B1,AIM2,RFTN1,KLHL6,TLR7,PIK3R6,PRKCB,FES,ARRB2,CLEC7A,BCL2A1D
GO:0006952	defense response	27	2.53e-05	TGFB1,LY9,TNFAIP8L2,CYBB,HAVCR2,PIK3CG,LY86,EDNRB,IFNAR2,PLA2G7,IL2RA,ITGAX,CD37,CD300A,UNC93B1,AIM2,CAMK1D,RFTN1,IRF8,TLR7,PIK3R6,FES,ARRB2,PRCP,TNFAIP8,NAIP2,CLEC7A
GO:0045321	leukocyte activation	20	3.13e-05	TGFB1,LY9,POU2F2,TNFRSF13B,TNFAIP8L2,CD48,IKZF1,HAVCR2,IL2RA,CD37,SASH3,LYL1,CD300A,TLR7,PIK3R6,PRKCB,FES,MAFB,CLEC7A,BCL2A1D
GO:0009605	response to external stimulus	34	8.4e-05	TGFB1,ADSSL1,TNFAIP8L2,ABCA1,CYBB,HAVCR2,PIK3CG,LY86,DPYSL2,EDNRB,IFNAR2,PLA2G7,IL2RA,PTPRO,ITGAX,CD37,MPP1,F7,IL10RA,HPSE,AIM2,CAMK1D,IRF8,TLR7,S1PR1,CXCR4,FES,SLC8A1,SIPA1,ARRB2,TNFAIP8,RUNX3,NAIP2,CLEC7A
Type IV	Term Name	# Genes	p-value	Genes list
GO:0007049	cell cycle	21	2.93e-05	UHRF1,TUBB5,POLE,CDC6,INCENP,CEP55,HELLS,MCM6,RASSF2,GPSM2,STMN1,CDCA8,CENPA,NCAPH,TACC3,DTL,NCAPD2,NCAPG2,RASSF4,H2AFX,ESPL1
GO:0051276	chromosome organization	13	7.76e-05	MCM5,ASF1B,CDC6,HELLS,MCM6,CDCA8,CENPA,CENPI,NCAPH,TACC3,NCAPD2,NCAPG2,ESPL1
GO:1903047	mitotic cell cycle process	14	0.000209	POLE,CDC6,INCENP,CEP55,HELLS,GPSM2,STMN1,CDCA8,CENPA,NCAPH,TACC3,NCAPD2,NCAPG2,ESPL1
GO:0051301	cell division	12	0.000692	MCM5,CDC6,INCENP,CEP55,HELLS,STMN1,CDCA8,CENPA,NCAPH,NCAPD2,NCAPG2,ZBTB16
GO:0016043	cellular component organization	40	0.000768	UHRF1,COL18A1,TUBB5,MCM5,ASF1B,SULF2,CCL8,CDC6,LSP1,LAMA4,HAS2,INCENP,LIPA,CEP55,HELLS,COL17A1,FN1,MCM6,GPSM2,STMN1,CDCA8,CENPA,CENPI,LOXL2,NCAPH,TACC3,NCAPD2,SH3PXD2B,NBL1,NCAPG2,KRT14,MYOF,H2AFX,ESPL1,ADAMTS14,AHNAK,SERPINH1,GAS2L3,HEG1,MNDAL
Type V	Term Name	# Genes	p-value	Genes list
GO:0001501	skeletal system development	17	2.42e-10	MMP14,COL1A1,SULF1,SPARC,IGF1,BMP1,PCSK5,COL5A2,COL3A1,PRRX1,FBN1,SFRP2,THBS3,COL1A2,MMP2,ADAMTS7,GJA5
GO:0030198	extracellular matrix organization	13	5e-10	COL1A1,LTBP2,SULF1,PXDN,LOX,COL5A2,COL3A1,COL5A1,POSTN,SFRP2,COL1A2,TNXB,OLFML2B
GO:0070848	response to growth factor	16	1.33e-07	COL1A1,SULF1,SPARC,BMP1,PDGFRB,COL3A1,FBN1,POSTN,SFRP2,TNC,COL1A2,CDH5,ADAMTS7,GPC1,PMEPA1,NREP
GO:0009719	response to endogenous stimulus	23	2.73e-07	MMP14,COL1A1,SULF1,SPARC,IGF1,BMP1,LOX,PDGFRB,COL5A2,COL3A1,FBN1,POSTN,SFRP2,TNC,COL1A2,MMP2,CDH13,CDH5,ADAMTS7,GPC1,PMEPA1,COL16A1,NREP
GO:0071363	cellular response to growth factor stimulus	15	7.85e-07	COL1A1,SULF1,SPARC,BMP1,PDGFRB,COL3A1,FBN1,POSTN,SFRP2,COL1A2,CDH5,ADAMTS7,GPC1,PMEPA1,NREP
GO:0007155	cell adhesion	23	9.99e-07	MMP14,COL1A1,PTPRS,SULF1,IGF1,COL3A1,TNN,COL5A1,FBN1,POSTN,THBS3,TNC,CDH13,CDH5,COL12A1,TNXB,CD276,SPON1,COL16A1,ADAM12,FBLN2,COL8A1,LRRC32
GO:0007167	enzyme linked receptor protein signaling pathway	17	1.35e-06	COL1A1,SULF1,IGF1,SHC2,BMP1,PDGFRB,COL3A1,FBN1,SFRP2,COL1A2,PLAT,CDH13,CDH5,GPC1,PMEPA1,NREP,ADAM12
GO:0035987	endodermal cell differentiation	6	1.8e-05	MMP14,COL5A2,COL5A1,MMP2,COL12A1,COL8A1
GO:0071230	cellular response to amino acid stimulus	6	9.97e-05	COL1A1,COL5A2,COL3A1,COL1A2,MMP2,COL16A1
GO:0032963	collagen metabolic process	6	0.000219	MMP14,COL1A1,PDGFRB,COL5A1,MMP2,TNXB
Type VI	Term Name	# Genes	p-value	Genes list
GO:1903047	mitotic cell cycle process	34	5.23e-23	UBE2C,FOXM1,SPAG5,KIF20A,CDC20,NCAPG,BIRC5,CDK1,FAM64A,TOP2A,RACGAP1,CDCA3,CENPF,NUSAP1,CASC5,KNSTRN,BUB1,TPX2,CCNA2,IQGAP3,KNTC1,PLK1,MKI67,CCNB2,KIF23,ASPM,KIF4,ANLN,TTK,BUB1B,CCNB1,KIF14,CENPE,KIFC1
GO:0007067	mitotic nuclear division	28	5.16e-22	UBE2C,SPAG5,CDC20,NCAPG,BIRC5,CDK1,FAM64A,RACGAP1,CDCA3,NUSAP1,CASC5,KNSTRN,BUB1,TPX2,CCNA2,KNTC1,PLK1,MKI67,CCNB2,KIF23,ASPM,KIF4,ANLN,BUB1B,CCNB1,KIF14,CENPE,KIFC1
GO:0030261	chromosome condensation	5	0.000855	NCAPG,CDK1,TOP2A,NUSAP1,CCNB1
GO:0034501	protein localization to kinetochore	4	0.000996	CDK1,CASC5,TTK,BUB1B
Type VII	Term Name	# Genes	p-value	Genes list
GO:0006520	cellular amino acid metabolic process	36	7.22e-13	GNMT,SLC1A3,GCAT,DPEP1,ARG2,ALDH6A1,TARS,PYCRL,CBS,NARS,PSAT1,ALDH18A1,P4HB,PYCR1,PYCR2,EPRS,CTH,YARS,PSPH,AASS,ASNS,GFPT1,BCAT2,GPT2,BCKDHB,AMT,CACNA1A,AZIN1,IARS,CCBL1,CCBL2,MARS,HPDL,PHGDH,ERO1LB,ABAT
GO:0030968	endoplasmic reticulum unfolded protein response	16	1.28e-08	DERL3,STC2,AGR2,DNAJC3,HSPA5,CREB3L1,SERP1,EDEM1,HERPUD1,UGGT1,CREB3L2,ATF4,EDEM3,BHLHA15,CCND1,VIMP
GO:0006810	transport	154	0.000174	HK2,KCNN3,IFT20,ERGIC1,PON1,GSTM7,CACNA1B,SLC1A3,UPK1A,SUSD2,DERL3,KDELR3,LPL,COPZ2,SLC35E1,SLC1A4,STC2,TCN2,NBAS,AGR2,DOC2B,ASGR1,SEL1L,AKAP5,AKR1C18,SLC25A29,MRS2,OIT1,ARF4,SCARA5,OXCT1,ANGPT1,PPARA,IL1RAP,ATP13A3,ADIPOQ,9530002B09RIK,SLC17A9,MCFD2,RAB27B,CD74,CAMK2A,VLDLR,GBF1,NNT,GRIA4,TRAM1,SEC16B,HSPA5,GSN,IL1F5,STK39,ABCB11,SEC23B,COG6,SERP1,SSR3,EGF,UBE2J1,UNC13B,HOOK1,KCNQ4,USO1,HSPH1,SE…
Type VIII	Term Name	# Genes	p-value	Genes list
GO:0007519	skeletal muscle tissue development	8	3.78e-05	MEF2C,ASB2,MYLK2,RYR1,HLX,KLHL31,SMYD1,KLHL41
GO:0003012	muscle system process	9	0.000535	MEF2C,PGAM2,SRL,CACNA1S,MYLK2,RYR1,MYBPC2,RCSD1,SMPX
GO:0061061	muscle structure development	11	0.000896	MEF2C,ASB2,LDB3,DES,MYLK2,RYR1,HLX,KLHL31,SMYD1,MYO18B,KLHL41
Type XIII	Term Name	# Genes	p-value	Genes list
GO:0006958	complement activation, classical pathway	3	0.000887	C3,C1QA,C1QB
